# Supplementary material for: Comprehensive Transcriptome Assembly of Chickpea (Cicer arietinum L.) Using Sanger and Next Generation Sequencing Platforms: Development and Applications
Source: PLoS One. 2014 Jan 23;9(1):e86039. doi: 10.1371/journal.pone.0086039 (PMC3900451; doi:10.1371/journal.pone.0086039)
Supplement: Table S1 — Assessment of transcript coverage on kabuli and desi genome assemblies. (XLSX) [file pone.0086039.s001.xlsx]

## Sheet: Kabuli
Table S1: Assessment of transcript coverage on kabuli and desi genome assemblies
			Kabuli				Desi
Transcriptome Assembly	Number	Total Length (bp)	bases covered of Genome	Sequence covered by Genome	With >0%	With >50%	bases covered of Genome	Sequence covered by Genome	With >90%	With 50%
A11	46369	44740166	41394260	45923	38834	45391	37266100	43177	35270	41524
200	33491	42970521	30739111	33203	28266	32880	35708923	30875	25585	29656
500	25197	40332505	37228001	25087	20737	24778	33355782	23119	18573	22010
1000	17604	34620832	31896462	17581	14316	17317	28562370	16152	12866	15296
