# Supplementary material for: Comprehensive Transcriptome Assembly of Chickpea (Cicer arietinum L.) Using Sanger and Next Generation Sequencing Platforms: Development and Applications
Source: PLoS One. 2014 Jan 23;9(1):e86039. doi: 10.1371/journal.pone.0086039 (PMC3900451; doi:10.1371/journal.pone.0086039)
Supplement: Table S2 — Details of designed primer pairs identified from chickpea transcriptome assembly- CaTA v2. (XLS) [file pone.0086039.s002.xls]

## Sheet: Sheet1
Table S2: Details of designed primer pairs identified from chickpea transcriptome assembly- CaTA v2
ID	SSR	size	start	end	Primer left sequence	Primer right sequence	Tm	Product size (bp)
Cicar_201201_TA000002	(AT)7	14	4205	4218	GGAGACACCTGCTGAGGGTA	CCCCTTTGTCAATTAAGGCA	60.261	339
Cicar_201201_TA000053	(AG)8	16	2295	2310	CTTAATCTCCTCCGCAAACG	AGCACACAACAAAACCCTCA	59.839	300
Cicar_201201_TA000059	(TC)7	14	34	47	TCCTCACTCAATTTTAGGGCTC	TGAGTCCTCCGTCTTCGAGT	59.725	165
Cicar_201201_TA000085	(CT)10	20	3794	3813	CGCAAATTGAAGTAACGGGT	TGTCTTCTGAAGCAGTTGGT	59.996	344
Cicar_201201_TA000106	(CAA)5	15	171	185	CAGGACATTCAATCCTAGAGCA	TGGAGATGCAAGGTACTGGA	59.336	336
Cicar_201201_TA000110	(CA)6	12	1426	1437	CCCTGCAATTAGGGTTTTCA	CAGACAGAGTCACCTTGCCA	59.931	341
Cicar_201201_TA000113	(GA)10	20	269	288	TTCGAACAAATCCCAAAAGG	GGCTAGCCTCCTCCTTGTTT	59.91	289
Cicar_201201_TA000115	(GA)11	22	3247	3268	TGAGATTCGGAGGTTGCTTT	GCAGAGAGATCCGTGCCTAC	59.813	308
Cicar_201201_TA000128	(CAA)5	15	2818	2832	TCCCTCCTTTTGCAAGATTC	TCTGGTGAATTGCCATCTTT	59.244	130
Cicar_201201_TA000134	(ATG)9	27	2867	2893	AGCCAATCGATCAGGATCAC	TCGCATAGAAGATGTCGTCG	60.042	292
Cicar_201201_TA000158	(GA)12	24	1730	1753	CATTCCAGCCATTCGTCTTT	AAGTGCTTGGCTGCGATACT	60.074	344
Cicar_201201_TA000159	(GA)6	12	1688	1699	CCATGGCTACTGATTCAAAGG	TGTCAGCTTCCCGGTACTTT	59.578	231
Cicar_201201_TA000174	(CTT)6	18	225	242	TTCTGTGCATTTTGTTGGGA	CCAAGCTTTGCTGTGTTCAA	60.088	314
Cicar_201201_TA000199	(AATGTG)6	36	1141	1176	GGTGCTGGTAAGATCCGGTA	TCCAATTCTCAAATCCCATC	59.955	299
Cicar_201201_TA000248	(TC)8	16	38	53	CGCCCACCAAAAATCAAA	AGTGAGGTGGCTGGAGAGAA	60.435	306
Cicar_201201_TA000252	(AT)7	14	484	497	CACCTTGAAATCCAAATGCC	CCATTTCTTATCATCTGACCCA	60.309	348
Cicar_201201_TA000270	(AT)7	14	49	62	CCAGCATATCAACCAAACTCC	AGTTGCCCTTCAAATTGCTT	59.443	204
Cicar_201201_TA000273	(TCA)6	18	585	602	TGCGTGTTTCTTAAGCGTTG	CTTCGAAGGAGGCTGAAATG	60.052	281
Cicar_201201_TA000274	(AAG)6	18	3071	3088	TCCTCACCAAAACGAAGTCC	TAGGTGGCTCCCTTCATCAC	60.088	263
Cicar_201201_TA000334	(ATC)5	15	46	60	TTCCCAAAAACCCCTTTACC	CATCTTCGCACGAAAGTGAA	60.027	294
Cicar_201201_TA000340	(AATCC)5	25	133	157	GCCAAACAGGCTGCATTATT	GGTTTGGAACAATGGTGGTC	60.103	226
Cicar_201201_TA000356	(CT)15	30	3546	3575	CAAGAGGGTTTCTCCCATCA	GTGTGTCTTGATGTGGGTCG	60.042	309
Cicar_201201_TA000380	(TCC)5	15	161	175	TCTTTGCCAACAATTCTCCC	TGCTTGCTTGTGTTTGATCC	60.051	145
Cicar_201201_TA000417	(TG)6	12	700	711	TTCTTTATTGCCAGAAGCCC	GGCAAAGAAACAAAACATGG	59.297	235
Cicar_201201_TA000431	(CAA)5	15	42	56	TTGGAGTTGGAGTTGGAGAAG	CGTGGAATTTTGGGAGAGAA	59.314	159
Cicar_201201_TA000453	(TCT)5	15	82	96	GAATGGAATCTACCACCACCA	ATGGTCAGTGAAACCTTGGC	59.662	137
Cicar_201201_TA000493	(AAG)7	21	1726	1746	GAAGGTTTCGAGTGCCTCAG	TTCAATCTCTTCACGCCCTT	59.989	160
Cicar_201201_TA000526	(AT)6	12	167	178	GGCATGAGTCCCAGTCAAAT	TGCTGGCTACATTTCCCTTT	59.934	177
Cicar_201201_TA000533	(TGA)5	15	3604	3618	GCCTTTGGAGGATGTCAGAG	GAGGGATCATCCGAGTCAAA	59.803	216
Cicar_201201_TA000545	(CT)8	16	1437	1452	GTTGTTGATTTGGTCCCACC	GCGTTTCATCGTTGAAGTTG	60.073	273
Cicar_201201_TA000578	(AG)11	22	1882	1903	TTCGATCTTTGGGGATGAAG	CCACACAGCCAAACCCTAAT	60.006	266
Cicar_201201_TA000587	(ACT)6	18	1083	1100	AAGAGGAGGGGTTTTGCATT	CATGCTTACACACACCTCCA	59.94	335
Cicar_201201_TA000597	(ATG)6	18	72	89	TGGCACTGGTAGTGTGAATGA	GGCTTTTTCAGCAGACTTGG	60.167	253
Cicar_201201_TA000610	(TTG)5	15	4273	4287	GGGTAGGATTGTGTTTGGGA	CACACCACATGCACTCATCA	59.647	297
Cicar_201201_TA000633	(TTG)5	15	2790	2804	TTCTTCGCCGTCTTTGAAGT	TTTAGAACACACGCAGACGC	59.993	322
Cicar_201201_TA000673	(TTG)7	21	840	860	GTGTGCGGTGAAATTTGTTG	TGAACTCCACATCAAACCCA	60.011	294
Cicar_201201_TA000772	(AGA)5	15	5812	5826	ATGGAGAGGCAAAATCGCTA	TTCCACATGCTAAATATGACCC	59.807	326
Cicar_201201_TA000783	(TGT)5	15	1464	1478	TCCAATGTCTTTGTGCTTCG	CGACAACACTTGGTTTTGGTT	59.84	164
Cicar_201201_TA000790	(TA)8	16	403	418	CGTTTTACCGGAGCATGAAT	AGAAGAAGCATGGCACACAA	59.96	168
Cicar_201201_TA000801	(TGA)6	18	1067	1084	TTTAATGTTGCCGGTGTCAA	GCTCCTCCACCATCATAACC	59.969	118
Cicar_201201_TA000822	(GAA)5	15	1855	1869	AGCCAGAAGAAGTCCAACCA	TTTGAATGGCACAACCATGT	59.844	344
Cicar_201201_TA000837	(TTTA)6	24	277	300	GGAAGAAACTTTCCATTTGGG	TGGGACCCAAATTATTCCAA	59.801	341
Cicar_201201_TA000848	(CTT)6	18	2041	2058	ATTCGCATAGCAAATGGTCC	GCAGGGATGTGAGAGAGTGC	59.929	152
Cicar_201201_TA000878	(AG)16ttagttgtgttatgtgattgtgaagaaggaacgtgagagagggttatattagttgcgagggactcct(AG)9	117	2618	2734	TTGGATGGGTCTAACTTGCC	ATTCGGTCGTATCGTCTTGG	59.933	340
Cicar_201201_TA000922	(CTG)5	15	446	460	GCAGCTGTTGTGGTTGAAGA	ATATGCAGAACGGCCAAGAC	60.032	177
Cicar_201201_TA000945	(TC)7	14	6718	6731	GCACAATTCAACACACGTCC	CTCACCTCGAACACGAACAA	60.016	266
Cicar_201201_TA000952	(CTT)5	15	1330	1344	GGAGGAATGGAACGGAGAAT	TGCAGCGTCTCTCTCATAACA	60.272	116
Cicar_201201_TA000958	(TC)7	14	76	89	GAAGAAGAACCAGCACCCAA	GTTGACGGAAGACAGAGGGA	60.232	203
Cicar_201201_TA000958	(AG)10	20	255	274	TCCCTCTGTCTTCCGTCAAC	GAAGAAGTGCTGCTCGTTCC	60.238	326
Cicar_201201_TA000961	(ATG)5	15	972	986	CACCCAAAGGAGAACTGCAT	TGTGCCGAGTCCAATTACAA	60.111	182
Cicar_201201_TA001012	(CCT)5	15	2474	2488	ACCAACCATCCTGATGAAGC	CAAATGCTTGAGAGACGCTG	59.934	337
Cicar_201201_TA001014	(TC)6	12	2035	2046	ATGACGAATCTCCTTCACCG	CGATTCTGTGGATAGCGGTT	60.073	157
Cicar_201201_TA001023	(AG)9	18	1092	1109	AAACCCCTGAGCATGATTTG	TCGTGCATTTTTCAGTTCCA	59.933	192
Cicar_201201_TA001043	(CAC)5	15	2382	2396	CGAATGCCGAATAGCAAAAT	AGATTTGGTAATGGGAGACCC	60.061	245
Cicar_201201_TA001066	(TC)6	12	915	926	TTTTCTGTTATTCGCGTCCC	CGCTGCTTCTCAATCACAAA	60.074	321
Cicar_201201_TA001072	(ATT)5	15	68	82	CACATGATAAATGGAGGCGA	AAAATTTTGCGGGAGGACTT	59.499	170
Cicar_201201_TA001098	(GAA)5gcacgatcattcttcgaaatagaagatgataaatcacgaacatttaactcggaacccataat(TGA)8	101	1063	1163	CGACACGTGCGAGAGTTAAA	CTTTAGCCACCACACCACCT	60.05	338
Cicar_201201_TA001122	(TAC)6	18	3571	3588	TTTGGAAAGAGAATCGGTGG	GCCTTCTTCAAGTTCAAAGCA	60.044	244
Cicar_201201_TA001150	(TCC)5	15	142	156	GCAGCGGTTTCTTCAATCTC	CCGTCTTCTTCTTCAGTGGC	59.962	166
Cicar_201201_TA001150	(AT)6	12	522	533	CAGCAGGAGAAGGAACGGTA	TTCAGTACAATCCGAATCCA	60.388	328
Cicar_201201_TA001161	(TC)6	12	118	129	CCATAGCCCTCCTCATCTCA	CTGCAACAGAGGAGTCACCA	60.173	165
Cicar_201201_TA001274	(TCT)6	18	804	821	TCGGAGGAGTGACCGAATAC	GGAAGCCATTGAAGATTGGA	60.073	136
Cicar_201201_TA001280	(ACC)5	15	447	461	CTCCACAGGAAAATCCCAAA	GAGGCGGTGAAGATACCAGA	59.903	273
Cicar_201201_TA001331	(ATT)6	18	856	873	TATTGGGAACCAAAGAACGC	ACCCTGCAATTCCATTTGAT	59.938	288
Cicar_201201_TA001348	(ATAA)5	20	227	246	AGACGACAACAAATCCAACTGA	CAGCATTGGAAATTGAGGGT	59.639	260
Cicar_201201_TA001373	(ATA)5	15	356	370	TGATGTCACGAGTTTCGACC	TCCCTTTCTTACCACCCAAA	59.682	248
Cicar_201201_TA001422	(GAA)5	15	581	595	TTTTCCCTCAGATCATTGCC	CTGCCCATTGAGGATTCATT	60.014	281
Cicar_201201_TA001457	(GTG)5	15	347	361	CATCACCTAATAGCGCAGCA	TGTGTTTCCACCACCACAGT	59.999	185
Cicar_201201_TA001494	(AGAA)6	24	385	408	CTGGGTCGGTGTTCAATTCT	ACGTCACGGACACAATAGCA	59.966	251
Cicar_201201_TA001524	(ATG)6	18	756	773	TGGTAGAAGGGTTCCTGCTG	AACACATTTTCGACCTTCGG	60.246	268
Cicar_201201_TA001533	(TGA)5	15	1058	1072	GACGGAAGATTTGAACGGAA	TCATCGCCACCAGATACAAA	60.051	329
Cicar_201201_TA001553	(CAC)5	15	1590	1604	CACCTATCTCTCCGCCACAT	CAGACGGTGGAGGTGAATTT	60.096	276
Cicar_201201_TA001597	(ACA)6	18	238	255	TTTTGTGCATGACCCTGAAT	GGGTCATTTTGTTGCCTCAT	58.976	141
Cicar_201201_TA001631	(TA)6	12	79	90	ACGGGAAAGAATGGGATTTC	TTATGCTTGGGACAAGGGAG	60.131	248
Cicar_201201_TA001664	(GCT)5	15	1647	1661	TGGAACTGTGGATTCTGCTG	CTCAGACCAAACCGTGTGAA	59.831	347
Cicar_201201_TA001668	(AAT)5	15	211	225	TCCCCCTTCTTCTCCTTCTC	TCACCACCACCACCACTAGA	59.749	303
Cicar_201201_TA001668	(GTG)5	15	473	487	ATAAACCTCCCCGTCCATTC	TCACCTGAAAATCACCACCA	60.017	327
Cicar_201201_TA001668	(ATG)5	15	896	910	TGTTAGTGTTGGTGGGGGTT	TCCAATTCCTCAGCCAAATC	60.126	219
Cicar_201201_TA001681	(TGA)5	15	1428	1442	GTCATGGAAGCAGACAAGCA	CACCATCGTCATTTTCATCG	59.992	343
Cicar_201201_TA001712	(AAAAAT)5	30	216	245	CCGATCAAACCACAACCTCT	AAGATTGCTTCGGCGTAAGA	59.966	229
Cicar_201201_TA001717	(CT)9	18	1277	1294	GTGACACGGTGGAGGAGAAT	ATGTGCGAGAAAGGGAGAGA	59.969	168
Cicar_201201_TA001733	(CTT)6	18	24	41	TCGCCAACTATCTTCTTCACC	GCTACCGCAGAGCTCCATAG	59.326	264
Cicar_201201_TA001751	(AG)12	24	4883	4906	AGTTGCATATGCCTTCCCAC	TAACCATTCACGACTCAGCG	59.962	274
Cicar_201201_TA001759	(ATG)5	15	299	313	GACGAAGTTGCCTTCTCAGG	TATGGCGCAAGTTACACGAG	59.989	309
Cicar_201201_TA001760	(AG)7aaa(GT)6	29	1249	1277	GCTGTTGTTCTAGTTCGGGC	TCCTGGTTTTGCCATCTTATG	59.882	223
Cicar_201201_TA001772	(TGA)5	15	338	352	TTGGGGTTTCATGGAATGTT	TTGAACCAATTGCATCTCCA	60.029	262
Cicar_201201_TA001775	(CCT)6	18	87	104	CCAAATTTCGACAAAAGGGA	TAGCGCCTCATATGCTGTTG	59.91	125
Cicar_201201_TA001782	(CAA)5	15	1187	1201	ATCAAATCTGGTGGTGGCAG	GTTACAGGTGCAACGGGATT	60.924	333
Cicar_201201_TA001815	(ACA)6	18	257	274	AGCCCAAAGTTCAACGCTTA	TCCTGCCAGAATGTCTTCAA	59.883	301
Cicar_201201_TA001821	(CT)7	14	1896	1909	TTTGCAAGTCCTGAGTCGTG	AAAACCTTAACTTTGGGGGTG	60.025	242
Cicar_201201_TA001822	(ATC)6	18	1066	1083	CCTAAATCATTGCCATTGCC	TTTCAACACTGTTCTTGGCG	60.289	330
Cicar_201201_TA001840	(AG)6	12	1536	1547	AAGAGACGAGCGGAAGTTGA	CGACCCAAACAACAACACTG	60.134	262
Cicar_201201_TA001846	(TCC)5	15	156	170	GGAAAAGCAAAAGCAACAGC	GCGACCGTGGTATTTGAAGT	60.003	288
Cicar_201201_TA001853	(ATT)7	21	443	463	GTCCTCCTCCTGAACCACAA	CCAAGTGCTGATGGTGTCAT	60.088	211
Cicar_201201_TA001911	(GA)6	12	3536	3547	CTTTAACCACCCACCCACAC	CGCAGTCTCTCTCATACACACA	60.126	349
Cicar_201201_TA001932	(AATGCT)5tcctccccctcttactggctcgatgcttgcgaagacatctcttgcgatttcattgattttgatctttcttcaattgaccactcacccgataataac(AAT)6	144	60	203	TCTTATGATGACGGAGGATGC	AGCAAAGCATGGTGTTGTTG	60.051	315
Cicar_201201_TA001979	(GTG)8	24	1144	1167	TAGTGGCGTTGGTTAGGGAC	ACATTGTTGGTCGTGTTTGC	59.993	320
Cicar_201201_TA001979	(CTC)7	21	1420	1440	CTCTTGGACATGTGGTGGTG	TTGGTGATAATCGCATCGAA	59.997	343
Cicar_201201_TA001991	(GTG)5	15	3937	3951	TGGTATTCTCGCCATTAGGG	ATACCCTCACCACGCTTACG	59.916	284
Cicar_201201_TA002003	(TC)6	12	78	89	TAACCACCCACCACACCTTC	TTTGGGGACGGATACTTCAG	60.668	151
Cicar_201201_TA002029	(CAT)7	21	967	987	TGTCATTGAACCTGCCTCAG	ACGCTGATGATGATCGTGAA	59.831	284
Cicar_201201_TA002048	(ACA)6	18	140	157	TCCTCTCTCCAACCAGAAAAA	AAAGGAGACTGCGGCTGTAA	58.895	161
Cicar_201201_TA002085	(TA)6	12	180	191	GCTTAACGGTTGTGGTGCTT	TTCTCGGTATCCCGCATATT	60.176	265
Cicar_201201_TA002090	(GA)8	16	69	84	CAGCAAAACCCAACATTCCT	CCTGGTCTGTGTCTCCCATT	59.971	197
Cicar_201201_TA002098	(GA)6	12	1989	2000	AGGAGTGGACCAAGATGTGG	CAAGATGAGCAACTCAGCCA	59.962	317
Cicar_201201_TA002127	(GCG)5	15	54	68	TGAGGAAAGACGAGACGAAAA	CTCAGCGAGAGTTTGTTCCC	59.978	269
Cicar_201201_TA002164	(GTG)8	24	2879	2902	GAATTTGGGTGCAAAATTGG	CCTTCATGGCTAAATGTCCC	60.167	159
Cicar_201201_TA002183	(AT)8ttac(AT)6	32	90	121	CCTTGAAGAATCCACAATCCA	TAGAAGCAGTGGTGGCTGAG	59.918	161
Cicar_201201_TA002231	(CTT)7	21	134	154	ATTCGTGCGTCGAAATTGAG	ATTCGTGCGTCGAAATTAGG	61.168	216
Cicar_201201_TA002260	(TGA)5(TGG)5	30	1338	1367	GGTGGAGTGTTGGGAAGTGT	TCTCCCTCCACACACACAAA	59.859	303
Cicar_201201_TA002270	(CT)6	12	181	192	GGATTCTTGCCCAGATTCAA	TGAAGTCAGATCAGATGGCG	60.014	204
Cicar_201201_TA002276	(CTT)9	27	29	55	AAACTCTTCGCTTTGTTCGC	TGATCGGAGAGAGAGGAGGA	59.637	178
Cicar_201201_TA002276	(TGA)6	18	605	622	GGTCGGCAGCATTCATTACT	AGGGGGAGCCTTAAGATGAA	60.103	225
Cicar_201201_TA002282	(AG)6	12	69	80	TGACAAAACGCGAAGAACAA	TGCAAGAAAAGAACTGGCAA	60.415	317
Cicar_201201_TA002365	(AT)7	14	1215	1228	TTTGTTTTGGGGGCATTTAG	TGGTCAAGGACTAGCTGCTG	59.805	347
Cicar_201201_TA002393	(CCA)5	15	2378	2392	TGGAAATGAACTCGACCTCC	CATATGGGCATGTTGTTGGA	60.05	289
Cicar_201201_TA002405	(ATG)6	18	2993	3010	AACGGTGCAGAAGATGATCC	CTTTGGCATCCTCAACACCT	60.081	220
Cicar_201201_TA002421	(GA)14	28	1124	1151	TGATTCAGGGCTTTTGATCC	CCCACAACCCAGTACCTGAA	60.014	300
Cicar_201201_TA002425	(TTC)5	15	75	89	GAAGAAGTGAGGATCTGAGGAAA	AGGTTACTTCCTGCGGGTTT	58.978	217
Cicar_201201_TA002430	(ATT)7agtaacattt(TTA)7	52	977	1028	TTGTTTCTGTCCATTTCCCC	CTGGTCATTACCCTGCACCT	59.767	119
Cicar_201201_TA002437	(GGT)6	18	478	495	TGGATACGGTAGAAGTGGGC	AGCTGCTGCAAATCCAAGAT	59.955	154
Cicar_201201_TA002445	(AT)6	12	35	46	GACAACGAACCTAACCTTCA	TCCTGCTGGCATATTGTTCA	55.288	325
Cicar_201201_TA002454	(AGG)5	15	500	514	ACCTTTTTCCACGTCCAGTG	TGGGCAAGAGATTACCCAAG	60.005	293
Cicar_201201_TA002457	(TGG)6	18	991	1008	GCACGAGGAAGAGAGGTCTG	TCAAATTAGCACCATTCCCC	60.135	350
Cicar_201201_TA002470	(GAA)5	15	372	386	GGCTTTACTGGAAGCTGCAC	ACCAATAATCCCAACCGACA	60.022	127
Cicar_201201_TA002483	(TC)8	16	545	560	GTGGGATAACCATATTGGCG	TACTCTTCCTCCGCTTGCAT	60.038	331
Cicar_201201_TA002491	(CT)6	12	39	50	AAACGGGAAGAGAACCCAAT	GACCGGAACCACCTTCTGTA	59.805	262
Cicar_201201_TA002499	(CAA)5	15	159	173	GACGCTTTCCAGAAGATTGC	CATAACCGCTCTTTGGCATT	59.962	332
Cicar_201201_TA002544	(GAA)5	15	422	436	TCAGGCAGAGGAAGTTCGTT	TTCCCTTACCTCTTCCCTCAA	59.989	308
Cicar_201201_TA002616	(TA)6	12	80	91	TTTCAGCTTACAGGGAACAAGA	TCCTTGCAAAGAAGATGCCT	59.017	286
Cicar_201201_TA002622	(CCA)7	21	670	690	TGATTCCCATTTCCTCTTGC	TTCGCCTAAACCTGGAAGAA	60.014	342
Cicar_201201_TA002622	(TTG)5	15	1213	1227	GAGCTTCTGCTGAGTCTTCCA	CCCTCAACAACAAACCCAAC	59.883	325
Cicar_201201_TA002636	(TTA)5	15	2711	2725	TTTCCCACTCTGGAATCGTC	GGAGATAAACTTGGGATTGCAT	60.05	322
Cicar_201201_TA002641	(TC)11	22	1203	1224	TTAACTCTGGAACCATCCGC	TATCCAACAGAGTTGGCGTG	60.074	222
Cicar_201201_TA002711	(TGT)5	15	1217	1231	CCTTTTGGGACGAAAAACAA	TCCACAAACACAAGACCCTTT	59.947	292
Cicar_201201_TA002712	(AT)7	14	907	920	CGAATCGCTTAACATCAGCA	TGCAAACTCCAACCGTAACA	59.976	302
Cicar_201201_TA002781	(AG)11	22	2409	2430	TCCATGACGGAGGAGTTTTC	AACCAAATGCACCACTCTCA	60.05	271
Cicar_201201_TA002795	(CAT)6	18	62	79	CTCCAAATCTTAATGCCAAC	AGTCAGCGTGAGTCCGATCT	54.896	158
Cicar_201201_TA002825	(ATT)6	18	1153	1170	TACGGGTGCATTTCAGATCA	TCAGGATCCCTTTCTTCACG	60.073	255
Cicar_201201_TA002826	(GTT)5	15	1921	1935	TTGGGTGGGTTTCTTTTCTG	AGCAACCAACAAGAGCCACT	59.942	267
Cicar_201201_TA002829	(TAA)6	18	445	462	TCTAAGGGGAATCACATGGC	CAAACACCCTTCTGGTGACTT	59.894	174
Cicar_201201_TA002832	(GT)6	12	92	103	CACCTTCCCTGGAAAAATCA	GCCAAATTGACCTAGCTTGC	59.903	180
Cicar_201201_TA002876	(GGT)5	15	3000	3014	AACTCATTAGGTGCCAACGG	TGTTCAAGTCACGCAACACA	59.993	314
Cicar_201201_TA002920	(TCA)5	15	669	683	AGGTGGATCACTTGTTTGCC	TGTGCGAAGAAGAAGCACAT	59.973	103
Cicar_201201_TA002921	(ACA)5	15	505	519	CCAGTACCGTTAATGCACCA	TGTTGCTGCAGAATGAGGAG	59.464	329
Cicar_201201_TA002936	(CAA)5	15	588	602	CCAACAACCGTCAATTCCTT	TATTCCCATCCGTCTTCTGG	59.83	301
Cicar_201201_TA002944	(TC)6	12	1691	1702	TATGCTGCTGCAACTCCAAC	TGCAGACCCTTTTGTCTCCT	60.019	193
Cicar_201201_TA002986	(AG)7	14	1603	1616	CTTGGCGATTGATTGACCTT	GCCTGTAACGGTTCCACTTG	60.074	260
Cicar_201201_TA003019	(TAG)5	15	445	459	GTGTTTCAGGCTTGCTTGGT	TGATCCATGATGAGACAAACAG	60.299	158
Cicar_201201_TA003031	(AGAA)5	20	1498	1517	CAACTTGAAGCCTGGAGAGG	CGAAATTTTGCAGCCATTCT	59.982	305
Cicar_201201_TA003039	(GAA)5agaagacctcttattatccatgattttgatccctcaattctcattctccatgaaaatcaacaagacaccatcttccctttaccatccg(ATA)7	124	79	202	GGCGAAGAAACCAACTGTGT	TGATTCAAGGATGGGAAAGC	60.156	325
Cicar_201201_TA003045	(GGT)5	15	334	348	AATGGGACACCACACCAACT	CCTCCCCATCCACACATATC	60.135	346
Cicar_201201_TA003068	(TA)8	16	213	228	CGCATTCCCTTCACCTCTAA	TGAAATTCGGAAGAACCAGG	60.206	111
Cicar_201201_TA003135	(CTT)5	15	182	196	GACGGTTGAAGGAAAAACGA	CAATCCATGGTAGAGTGGGG	60.088	134
Cicar_201201_TA003160	(GAT)6ggtgactggaata(ATG)5	46	2186	2231	GGTGGTGTCCATAGTCAGGG	ACATTTGCACCAATCAAGGA	60.238	268
Cicar_201201_TA003199	(GTC)5	15	3283	3297	GGGTCACCCAATTTCACATC	ATTAAAGCCTGCACAGGAGG	60.034	294
Cicar_201201_TA003208	(CAC)5	15	2022	2036	CCAAATTGCCCTTGACCTAA	AAGCCGGTTAAACCAGAGGT	59.931	218
Cicar_201201_TA003240	(GCG)5	15	476	490	CACCAACTCTTCAGCCACAA	TGATCTCCATGAATCCACCA	59.873	335
Cicar_201201_TA003282	(TTTTC)6	30	320	349	ATGGTGTTTGGCTTCAAAGG	TCCCCAACCCAAAATAAACA	59.971	153
Cicar_201201_TA003285	(TC)6	12	151	162	TACAAGGGACCCACTCCAAC	TGAAGGTTTTGCTTTTTGGG	59.82	242
Cicar_201201_TA003285	(TA)10	20	395	414	CCCAAAAAGCAAAACCTTCA	CGTTGGATGGGAGTGAGAGT	60.081	325
Cicar_201201_TA003285	(CAA)5	15	817	831	GTCGAACTCTCTAATGGCGG	CGGAGGATTAGAACGATGGA	59.836	277
Cicar_201201_TA003295	(TG)7	14	227	240	TTGGTGGTGATTTCTAGGGTTT	GGGTAGCTTCTTGGCAGTTG	59.741	125
Cicar_201201_TA003307	(ACC)5	15	947	961	CTCCACCAATACCATGACCC	GTGGTGGTCTAGGAGGTGGA	60.05	240
Cicar_201201_TA003372	(TA)6	12	1827	1838	GGAAGCATGCATGACAGAGA	AACTCTCCACAGCCGATGTC	59.95	343
Cicar_201201_TA003414	(AAG)5	15	146	160	GTGAGCGATGAACTTGACGA	CTTCTGAACCAGGGGAACAG	59.992	324
Cicar_201201_TA003428	(AT)7	14	264	277	TCCACCAAAGAACTGTAACGC	CTCGTTCCGATCAACCTTTC	60.161	324
Cicar_201201_TA003478	(TCC)6	18	531	548	TCCAAAAGCTTTGGTTCCAT	CATCCGATTCATCGTTTGGT	59.546	287
Cicar_201201_TA003491	(TTG)5	15	580	594	ATTTTTGGTGATGGGTGAGC	GCAGAGGAGCATGTTGTTGA	59.797	305
Cicar_201201_TA003518	(GTT)5	15	2075	2089	TCTCTGGAGTTGACGACGTG	CTTCCTTCTTGGCGTAATCG	60.022	348
Cicar_201201_TA003523	(AAC)5	15	340	354	CTCCCATTACTTTTTGCCCA	TTGCATGAACTGAGGACGAG	59.931	245
Cicar_201201_TA003545	(TC)10	20	96	115	CGCAACTGTTTTGACGTTGT	CCACCGCTGGACATTAACTT	59.805	241
Cicar_201201_TA003572	(GAT)5	15	1250	1264	ATGCCAAACAACTGAAAGGC	CTATGTCCGCACCCGATACT	60.118	150
Cicar_201201_TA003616	(TG)7	14	184	197	GGGTTAAAACCATCCCTTTCC	TCTGCTTCTGCCAATCTCCT	60.738	293
Cicar_201201_TA003616	(AC)7	14	1204	1217	GGAGACAAGAGGGAGCAGAA	GAGCCTGCTCCTCCTAAGGT	59.53	310
Cicar_201201_TA003630	(CAA)5	15	159	173	TGCTTTTCTCTCCCTGCCTA	GTTGTTGTTGCTGCTGCTGT	60.088	206
Cicar_201201_TA003630	(CAG)7	21	297	317	GCAGCAGCAACAACAACAAT	CAGTTCCGATTCCACCAAGT	59.918	290
Cicar_201201_TA003650	(CT)11	22	144	165	CAAGGCTTCGATTTTCTTCG	GTTAACGTTGACGGTGGCTT	59.953	280
Cicar_201201_TA003672	(GAA)5	15	241	255	TCCATTTCATCAATGCAGGA	ACAGCATCACCCCAAAGTTC	60.009	137
Cicar_201201_TA003675	(TAA)5	15	206	220	GCGAAAGTACAGTACACCGACA	ATGTTTTCCCTGAGCTTCCC	60.232	188
Cicar_201201_TA003712	(TAT)5	15	392	406	CACAAGCATTTGGGTTCTCTT	CCAGCCTTACAGGCATTGAT	59.228	324
Cicar_201201_TA003804	(TA)6	12	564	575	GTTGTCTGAAGGTCCCCAAA	ATGAGGGGAAGTGGCTTTTT	59.943	327
Cicar_201201_TA003813	(TAA)7	21	348	368	GAGGAAAGGATCTCAGCGTG	GTTCCCATGCTTGACAAGGT	59.95	327
Cicar_201201_TA003850	(AAG)5ttaattcattccttgaaaatagaattagcgaattagatctcagaa(AG)6	72	104	175	CTTGTTCAAATCGCCAAACA	CCTTAACCAAATCCCCGAAT	59.706	158
Cicar_201201_TA003881	(CTT)6	18	79	96	TAGGTGGCTCCCTTCATCAC	TTGTGACATGAAGCACAGCA	60.073	313
Cicar_201201_TA003888	(AC)6	12	133	144	GGACACAATTTCACAGCCAC	TTTGGCTTTCTGGTTGATCC	58.987	338
Cicar_201201_TA003888	(TC)9	18	3629	3646	TTCAAGCAAGTGGCAGAATG	GATATTTGCGGTGGTGGAAC	59.988	191
Cicar_201201_TA003897	(AAG)9	27	33	59	TTGCTGGTCGCAGTGTTAAG	TGGTAGTTTCGGCTACTGGC	60.05	348
Cicar_201201_TA003900	(AG)19	38	149	186	CCATTAACAGTCAACCATTG	GGCAGATTCCTCACCCTACA	53.928	191
Cicar_201201_TA003964	(TTG)5	15	1311	1325	GGCGATTTCTTCTGATGCTT	CAAGGTGGGCTTAGCTTTTG	59.415	187
Cicar_201201_TA003983	(CAC)6	18	50	67	CACACTCTTCACAATGTCCGA	AGGAACGAAGGAAAGGGAAA	59.736	347
Cicar_201201_TA004000	(GA)6	12	609	620	TTGACAGGCTGCGTAAAGTG	TTCTCCGGTTATGATCCTCG	60.05	348
Cicar_201201_TA004018	(TTA)6	18	2168	2185	GCGGTTGCAATGGAATAAGT	TGAACTCTCCCTCTCCCCTT	59.967	329
Cicar_201201_TA004052	(AGT)6	18	149	166	CGCTTCTTCACAAAGCAACA	ACGCTTCCGAGAAAACTGAA	60.172	112
Cicar_201201_TA004087	(TCC)5	15	907	921	GAAGTAACGGCACGAGCTTC	GGATCTGGGGAAAGTGGAAT	60.022	345
Cicar_201201_TA004097	(AT)11	22	807	828	GCCATCTTCAATTTTGGCAC	TGAAAGAGGTTAGTGGCGCT	60.457	244
Cicar_201201_TA004121	(AGG)5	15	1055	1069	GCAGCAGAAACTCCTGCAAT	AAAGAAGCATTAACGCCCAA	60.547	314
Cicar_201201_TA004135	(TAAAT)7	35	2017	2051	AAGCTTTGCTCAAGGTGGAA	TTGTTGGGTACAACTTGCCA	59.993	293
Cicar_201201_TA004150	(TAA)7	21	569	589	AAGACAATCGAATCCAACGG	CATTCCCATATTTTCCTCCG	59.933	266
Cicar_201201_TA004213	(TTC)7	21	950	970	TGCACCCTCAAATACCAACA	GGCGTTTGAAAAAGACTTGG	59.964	267
Cicar_201201_TA004312	(TTG)5	15	1327	1341	TTTGTTTCTGTTTCGTTGCG	CAACTGAAAAGACAATCCCCA	59.888	333
Cicar_201201_TA004317	(TTC)5cacctcttcttttttaaaaccctaacccta(TC)10	65	1192	1256	GCTTGTTGGGCAAAGAAGAG	ATGTTGAATCGGGTTGTGGT	59.993	266
Cicar_201201_TA004411	(TAT)5	15	137	151	AAAGGTCGTGTACCGTAGCG	AGAGGGAGGTGAGAAGGAGC	60.19	260
Cicar_201201_TA004420	(ACC)7	21	754	774	CAAACCACCATTCACACCTG	TGTTGGTGGGTTTGATGAGA	59.848	214
Cicar_201201_TA004451	(AGA)6	18	809	826	AATGAAATGTTGCTCAGCCC	GCGATGAACAATTCAAGGGT	60.081	227
Cicar_201201_TA004464	(CAC)8	24	1087	1110	GGCTCTGCAAGATCACCTTC	TGGAGTTACACCCTTCCTGG	59.957	159
Cicar_201201_TA004464	(ATC)5	15	1524	1538	CTGAGCCCCCACCTAAGAAT	ATGTAATCAAGGCCTGCCAC	60.455	302
Cicar_201201_TA004478	(TTG)7	21	2123	2143	TCAACGCAATGTTTCTGAGC	CCCAAACAGAAAAGTTCCCA	59.995	348
Cicar_201201_TA004486	(TAT)6	18	2566	2583	TTCCAACAGCAATTTCCACA	ATCTCCATCCACGACCACTC	60.088	244
Cicar_201201_TA004555	(CT)6	12	1164	1175	CCGAGAAGGCTCTAACAACG	AAGCAATGATTCAGATGGGC	60.008	288
Cicar_201201_TA004565	(TCA)6	18	410	427	AGGGTCCCTCAGTATTGCCT	ACTCCAAGCAAACAAGGGTG	59.957	298
Cicar_201201_TA004578	(TCT)7	21	77	97	GTCTTGGGATTGCCACTTGT	CATTGTAGGCAAGATTCGCA	59.973	254
Cicar_201201_TA004584	(TC)10	20	26	45	AGAAAGCACATTGATCGCCT	CTGGTGAATTGGTTGGGAGT	59.843	310
Cicar_201201_TA004596	(ACA)6	18	827	844	TTTTTCGCCGTTTAATGGAC	GAAGATGACGACGACAACGA	59.943	204
Cicar_201201_TA004601	(TTG)5	15	1349	1363	CGTTACTGCCACCACTGCTA	AAATGGTTCCGACAAGTTCG	59.928	160
Cicar_201201_TA004645	(AT)7	14	55	68	TCATTGTTCATCCATGCCAC	CACCAGACCAGGAATGAGGT	60.339	123
Cicar_201201_TA004671	(AAG)7	21	2076	2096	TACGGATCCAGATCCAGGAG	TCACTTTTCCATACCACACCA	60.027	216
Cicar_201201_TA004674	(AG)6	12	380	391	TCCACACAGACATGGTTCATC	CCTCATGGAAGGCAACCTTA	59.383	207
Cicar_201201_TA004674	(TCT)5	15	667	681	TAATTCCACCACCACCACCT	TGGATCTTTGATTGCTGCTG	60.088	131
Cicar_201201_TA004681	(CGT)6	18	384	401	TCTAGCAACGAGTTCATGCG	CACCAACACCGGAGCTAAAT	60.157	344
Cicar_201201_TA004698	(GGT)6	18	685	702	TCTTCGAGACGGAGAGTGGT	ATGTGTTCGTCAAGAAGGGC	59.986	252
Cicar_201201_TA004709	(ATC)5	15	957	971	CACTGCATCGACACCACTCT	GGTTCGAAGTCATTGCCATT	59.897	339
Cicar_201201_TA004761	(AG)8	16	7420	7435	GGAAGCGAATTTGATTGGAA	CTCTCTCTTTGCATTTGTTTCG	60.016	154
Cicar_201201_TA004762	(GT)6	12	1638	1649	TGTCTCGTAGAAAAGCGGGT	TCATCATCCACCAACACACA	59.875	301
Cicar_201201_TA004782	(TC)6	12	2082	2093	GGGATCATTGGAAGACGAGA	CCAGATCAGACAAGCATGGA	60.011	303
Cicar_201201_TA004814	(ACA)5	15	105	119	CAACCCTGCAATTCCAACTT	GAGTAATGGATCTCGTCCGC	59.971	148
Cicar_201201_TA004828	(TTCATT)6	36	1727	1762	AAACACCAGCAGAAGCCAAT	ATTCCCGCTTTGTAACCCTT	59.74	333
Cicar_201201_TA004829	(CCA)5	15	510	524	GACGGCGCTAACTTCAAAAC	TCAAAAACAGCAGCAACAGC	59.889	137
Cicar_201201_TA004829	(GTT)5	15	955	969	ATCCAAAATCAATGAACGCC	GCTGGAGACTGCGGAAAA	59.768	290
Cicar_201201_TA004874	(AGA)6	18	219	236	ACTTCCAAATCCAAAACCCC	GCAGCGAAAGAGAAACCTTG	60.032	239
Cicar_201201_TA004889	(GTG)6	18	1119	1136	AAACGGAATTGGGCTTTTCT	ATGCGTCATTACAGCATCCA	59.945	268
Cicar_201201_TA004890	(CCT)5	15	691	705	TCCACTACCTCCTTGCCAAC	CTCCCAAAACCAAAACCAGA	60.111	239
Cicar_201201_TA004891	(TGA)6	18	305	322	CAGTTGCTGAAAATCTGGCA	GCCTTGAGCTAAAGTGATTGG	59.988	206
Cicar_201201_TA004910	(TC)6	12	250	261	TGGCAGAGGTCTCTGATCCT	TGTGTTTCGTCATGGTCGAT	59.945	347
Cicar_201201_TA004922	(CCAATT)5	30	247	276	GTTGATTGGATTTGGGGATG	ACATTTCCAGCACCCATTGT	59.991	325
Cicar_201201_TA004930	(GTT)6gcctcagcctctgttcaccgtttggttgcggtggttgttgttgattacctcttgtcgtcat(TC)6	91	1058	1148	GAGTACGATTGTGCTGGTGG	TCCCATTCAAAAGTCTCACTCA	59.165	177
Cicar_201201_TA004937	(TCT)5	15	1419	1433	TGTTTTCCAATCCGTTGTCA	GCGAGTGTAACAGCGTGTGT	59.941	264
Cicar_201201_TA004938	(ATA)5	15	699	713	GATGCTTCTGGGTTAAGGGA	GAACATTGAACACCACCCCT	59.126	247
Cicar_201201_TA004947	(TGA)5	15	177	191	GTTGAGGAGGTGAAGGTGGA	GCTTCAGACTCAAAGGTGCC	60.088	190
Cicar_201201_TA004959	(GAA)5	15	1143	1157	CAACAAATTTGGGGATTTGG	TCTTGAGTTTGCGTTCATCG	60.024	302
Cicar_201201_TA004959	(GAC)5	15	1822	1836	GCAAGAGATTGCAAGGAAGG	AGAGTTGCATCGGAGGAAGA	59.955	189
Cicar_201201_TA004963	(TCA)5	15	2276	2290	CCAGAAGCCATTAAGCTTGC	GTTGATGTTGATGCTGGTGC	59.982	319
Cicar_201201_TA004963	(ACGAGC)5	30	2908	2937	CAATCTGCTAAGCATTGCCA	CATGCACAATTGAGGACTCG	59.976	310
Cicar_201201_TA004974	(AT)6	12	527	538	GGTTTTACTGGTCAAAGCCG	CGTTTCTCATCCATCGTTCC	59.609	239
Cicar_201201_TA004976	(GT)6	12	194	205	AGGTGCCAAATTAACCCAAG	TTTTGCATGTGTGGTGATGA	58.949	289
Cicar_201201_TA004990	(AAG)5	15	1179	1193	CAACCCACCGTTCTCCTTTA	AACTCATCAATGGCGAAACC	59.964	253
Cicar_201201_TA004996	(CTC)5	15	499	513	TCCCACCAAACTCAACATGA	TCCAACAAACGGATTTGGAT	59.935	302
Cicar_201201_TA005002	(AT)7	14	2728	2741	GATGCAGCAGGAGCAATACA	TGCAGTTTCAAGTTTCAGCG	59.979	305
Cicar_201201_TA005009	(AT)12	24	190	213	TCCTATACCAATCCCCCACA	CCAACCAATGAAAGCTAGGC	60.006	134
Cicar_201201_TA005028	(AGG)5	15	932	946	AACATCATGGCACCTTCTCC	TGGTGCAGGAATACAAACCA	59.934	219
Cicar_201201_TA005066	(GAT)5	15	754	768	CATGGCTGGATGAACGTATG	TTTAGCTCCCCTGTTGCTTG	59.948	293
Cicar_201201_TA005091	(TTC)5	15	490	504	CACACCTTTTCTTCGTGGGT	CACTGTCACCCCCAAAACTC	60.005	278
Cicar_201201_TA005117	(TTC)5tttctctcgagtaacacgcaagtcaata(TTC)5	58	73	130	CGAGTGGTTTTTGGTTTGGA	TGAGATTGAGCACCTTCGTG	60.893	221
Cicar_201201_TA005172	(CAG)6	18	829	846	ACTGTGGGTTAGGCTGTTGG	TAGTTTATTGCCTGCCCCTG	60.028	332
Cicar_201201_TA005174	(TC)8ta(TG)10	38	388	425	GATCGGCTTCATGGTTTTGT	AACCTCATGCAATGACACCA	59.939	329
Cicar_201201_TA005186	(CAC)5	15	3310	3324	CTGTACCGAAAAGGCCACAT	TGTTGGGGGAGTTCTCTTTG	59.993	155
Cicar_201201_TA005186	(TTC)5	15	4132	4146	CACCAACAAGAGCAAGTGGA	GTTCACCAAATTCACACATACC	59.873	251
Cicar_201201_TA005191	(AT)7	14	192	205	CACACAAAACTGAAACCGAGA	GGGACCCACCTTCTCCTAAG	58.811	245
Cicar_201201_TA005194	(ATT)9	27	617	643	ACCCCATTTGATCCATTTGA	CAGAATCTTCAGCTTGGCCT	59.991	286
Cicar_201201_TA005221	(AAC)7	21	302	322	GCAACGACGGAGAAAACAGT	CAGCAACGTTGGAGTCTTGA	60.299	159
Cicar_201201_TA005239	(TA)7	14	375	388	TTGTAGCCACCCCATTTGAT	CGACATGGCAAAATTCACAC	60.192	144
Cicar_201201_TA005243	(TAC)5	15	1640	1654	GATTCCACCGTTAGGACGAA	CTCCCAAGTTCCCACTCGTA	59.933	234
Cicar_201201_TA005256	(AAC)7	21	2135	2155	AACCGAAACACCCATCAAAG	ATTGTGTGCCTTCCAACTCC	59.83	287
Cicar_201201_TA005260	(ATT)6	18	390	407	GTTTTCCTCCTCCCTGCTTC	GAAGGTGGCCAAGAGATGAA	60.19	339
Cicar_201201_TA005260	(ATT)5ggaagaagaagaaggaacttgttgtaatgg(TAC)5	60	558	617	TTCATCTCTTGGCCACCTTC	CAATTGCACTCACAAAACCC	60.195	270
Cicar_201201_TA005260	(TCA)6	18	1102	1119	GCCATGATGTCAAGCTCCTT	TGATCATGGTGATGTTGTTACC	60.226	318
Cicar_201201_TA005297	(CT)6	12	140	151	TTGAAACTCAAGGACCACCC	ATTGAACGCCGGTTAATGAG	59.943	330
Cicar_201201_TA005345	(GAG)5	15	2233	2247	GTTTTCGGTGGTGAAGGAGA	TTCAATCTCAGCTGTCCACG	60.088	185
Cicar_201201_TA005349	(TGA)5	15	1652	1666	AGGTGAGAGGGGTGTGTTTG	ACATTCCACCATCCCATCAT	60.002	221
Cicar_201201_TA005401	(GTT)5	15	170	184	TGTGATGTCACGAGGGAGAG	AGTTGACCCTCACAATCCCA	59.82	256
Cicar_201201_TA005401	(TGC)6	18	495	512	AAGCAGACCTTCCACTTCCA	GCCTTCCAATCCAATCTCAA	59.844	164
Cicar_201201_TA005435	(TTC)6	18	1678	1695	TCTTCGTCTTCCCCTCTTCA	CCGACGTAACCGACAAAACT	59.92	231
Cicar_201201_TA005446	(GAA)5	15	3835	3849	AACCGAGGAAGTGTGTACGG	CCTGCCTCTGGTTTTTCAAG	60.028	203
Cicar_201201_TA005471	(TTG)5	15	450	464	TGTGGAGGATAGTGGGGAAG	AAACCAAACAAGGTTGTCGC	59.92	210
Cicar_201201_TA005473	(TA)8	16	190	205	GGTATTGCCATGTGTTGTGG	GGGATCACTATTGTGGGTGG	59.697	258
Cicar_201201_TA005491	(GAA)7	21	1195	1215	TCCGATTAAGGCGAGCTAAA	TTCCAGAAAGGGAAGAAGCA	59.943	337
Cicar_201201_TA005517	(TGG)7	21	1050	1070	GAAACTCGCTTTGTGGGAAG	AATGATGAAACACCCGAAGC	59.853	319
Cicar_201201_TA005552	(TTC)6	18	909	926	TCCATGCCGAACTGTACTCA	AATTGGTTTCCGCAACTCTG	60.263	278
Cicar_201201_TA005563	(TA)7	14	617	630	TGAATAAATCCTTGACCCGC	CAAAAACCCAAATTGAACCG	59.901	333
Cicar_201201_TA005574	(CT)6t(TC)7tt(TC)8	45	62	106	TCACTCCTTCCATAGCTAGGTTTC	TGACTCCCTTCCAATCCTTG	60.147	346
Cicar_201201_TA005580	(AAC)5	15	92	106	TGACGACAACAACAGCAATG	TCTCCTTTCCCTTCTTGGGT	59.298	302
Cicar_201201_TA005586	(TC)10	20	35	54	GCCTCATTGGTGAATCATTTC	AACCCCATTAGATTGGAGCC	59.382	133
Cicar_201201_TA005643	(TGG)7	21	1602	1622	CGAAGATGGTGATGTTGTGG	GAGCACCATGGATTCCAAAT	59.96	251
Cicar_201201_TA005643	(GAA)6	18	1783	1800	ATTTGGAATCCATGGTGCTC	ACATTCCCATTCCCATTGAA	59.756	215
Cicar_201201_TA005649	(CCA)9	27	1184	1210	ACCACTACCACCACCAGCTC	AGGTGGTGGATCAGGTTCAG	60.033	325
Cicar_201201_TA005650	(CT)15	30	115	144	GCGATCTCTCGAAAACCCTA	AAGCTTGGGTCATGTTGGTC	59.41	316
Cicar_201201_TA005654	(ATA)5	15	472	486	AACTGAGTTTTCCAATGCCG	CAGGAGGTGCACTATCAGCA	60.11	342
Cicar_201201_TA005696	(GGA)5	15	2494	2508	CGCAGATGTTCCAATTCCTT	GAATGCTTGGTCCTCCAAAA	60.074	230
Cicar_201201_TA005707	(CCA)6	18	22	39	CCTCCATGGACAGCACTAAT	TCGACACATTGCGAGAAAAG	57.61	209
Cicar_201201_TA005738	(TGT)7	21	1609	1629	TGTTTGGAAGAGGAGGAGGA	ATCACGTTACGTCCATTGCC	59.773	294
Cicar_201201_TA005775	(TC)9	18	36	53	AGCCCAACAAGAAGGAACAC	AAGGGGTGAACAGTGAGGTG	59.187	101
Cicar_201201_TA005778	(GAA)6	18	766	783	TGGTGAGAATGGGGTTTTTC	AAACCCCAAAACCCTGAAAC	59.767	341
Cicar_201201_TA005852	(TC)7ttattctgtttctctctctaaataattagacaacgcggataatttgaataggggaagttaaaggagcagtgatgaagctgttgttggtggtggctatgc(CT)10	133	1892	2024	TCTTCAATTTTCCCCATTGC	CGCAACCCTTTTAGTTGTGA	59.878	303
Cicar_201201_TA005857	(GAA)6	18	943	960	TGGCGGCTATGATATTGACA	GGAAAGTGGTGTGCAGGAAT	60.058	196
Cicar_201201_TA005863	(CCTGAA)5	30	1938	1967	CGCATTGGAAAGGTTTCTGT	ATATGGTTGCCCCAAGTTCA	60.11	101
Cicar_201201_TA005891	(AT)6	12	745	756	AGCAATGATTGGTGGAGACC	AGTTTTGTGTCACTGAAGGTCA	59.934	245
Cicar_201201_TA005921	(TC)6	12	59	70	ATTAGCATGCTGGTTCCCAA	CAGGTCAATCTGCAATGCTC	60.469	101
Cicar_201201_TA005930	(TTC)6	18	548	565	CAAAGAGGTGATGCAGCAAA	CATGAGAAGGCAATAGTTTTGG	59.988	298
Cicar_201201_TA005961	(CTCCTT)7	42	718	759	TGGAAGAATTAGGCCTGCAC	TTGTGGAGATGGAGCAACAG	60.214	253
Cicar_201201_TA005982	(GATTCA)6	36	1164	1199	GATGGCATTGTTGTTGTTGC	CGTTCCTGACGTTCCTTTTC	59.979	292
Cicar_201201_TA006037	(TGT)5	15	918	932	GTCGTGGGAGAAAATGAGGA	TAACCTTCCCTCCACGTGTC	60.05	273
Cicar_201201_TA006038	(AAG)6	18	445	462	TCATCAAAGGCATGAAGGTT	TCATTTTGGCCCCTTTACAA	58.145	311
Cicar_201201_TA006046	(TCA)5	15	326	340	TGGAGGTTTCTTCTGCTCCT	TTGCACCGCCTAGAAAGTCT	59.014	297
Cicar_201201_TA006059	(ACA)5	15	475	489	GCTCATACACCCCGTCAACT	TTTGGTAGCAGAAACAGGGG	59.997	324
Cicar_201201_TA006074	(AATATG)5	30	576	605	CTACCAACAACCACCATCCC	TGCATTGGATAAGGAGCACA	60.088	340
Cicar_201201_TA006092	(TC)9	18	77	94	CTCAAGCATACTTTCATCTGAG	GGTGCAGGACAAATGTGAGA	54.474	330
Cicar_201201_TA006101	(ATT)5	15	821	835	GAAACATGGCCTTGCTCATT	CTTCTTGCAAACGCAAATCA	60.081	292
Cicar_201201_TA006111	(TCT)5	15	2153	2167	GGCGTAAAGAAGCTGAGGTG	TCACTCCAGCATAGGCATCA	60.015	259
Cicar_201201_TA006114	(AAT)5	15	68	82	TCCTCCCAAACGACCTTAAA	AATAACTGTGGCGTGGGGTA	59.541	128
Cicar_201201_TA006125	(GAA)5	15	804	818	ACCAACTTCATCAACCTCGG	TCTCGAATCCAATCGTTTCC	59.966	143
Cicar_201201_TA006144	(AT)6	12	1209	1220	TGTGGTGCTGTATTGGGTGT	GAGTAAAAACGTTGGCTCCG	59.88	308
Cicar_201201_TA006155	(TA)8	16	428	443	ATGCAAAGTTGTGGAAGCCT	AAAATCTGGAGCCGATACTTCA	59.74	273
Cicar_201201_TA006163	(TCT)10	30	45	74	TCCCCATACACTTCTCTTGACTC	ACTGATGAACTCAGCGGCTT	59.63	329
Cicar_201201_TA006165	(CT)13	26	22	47	TTGATCCACTACCCACACCC	TTTTCGTCGGAATCTTGGTC	60.634	132
Cicar_201201_TA006171	(GTT)7	21	2637	2657	GGAAGGTTCCACAGTTCCAA	ACGTTAGGAATGTTGTCGGC	59.943	198
Cicar_201201_TA006171	(GGT)6	18	2932	2949	TGCTGCTTGGTTTTGATCTG	AATTGTGCGAAACAAAAGGG	59.988	308
Cicar_201201_TA006171	(AG)6	12	3229	3240	ATTTCGTTGATTTCGTTCCG	AACCTGTCGGACCACAAGAG	59.938	118
Cicar_201201_TA006177	(GAA)5	15	77	91	GTGAGTCTTTACTGTTTGGA	CAGAACCAGCAGCGATGATA	50.117	196
Cicar_201201_TA006227	(CTC)9	27	199	225	AGCCTCACAACTTACCCCCT	CTTTGGAATCCCGAAGATGA	59.994	271
Cicar_201201_TA006233	(GAA)11	33	1664	1696	GTTCGGAAGGAAGAGAACCC	CCCACTTTCCCTTTTCCTTC	60.052	212
Cicar_201201_TA006249	(TTG)6	18	1553	1570	AACGCGGTTGAGAAAGCTAA	TGTCCACGTCATCACTCCAT	60.018	278
Cicar_201201_TA006297	(CTT)6	18	1651	1668	ATCACCCCGAGATTGCATAG	GACCCAAATGGAATGGATTG	59.917	231
Cicar_201201_TA006299	(GGT)5	15	409	423	GTTGGAAGAGGAGGAGGCTT	ACCTACACCTCCACCAGCAC	59.817	294
Cicar_201201_TA006299	(TGG)5	15	546	560	GTTGGAAGAGGAGGAGGCTT	ACCTACACCTCCACCAGCAC	59.817	294
Cicar_201201_TA006305	(TGA)6	18	2035	2052	TTGCGAATGAATCAGAGACG	GATTTCGGCAGAACACCATT	59.948	162
Cicar_201201_TA006350	(GA)7	14	2150	2163	ACTGGTAGAGAGCGTTCGGA	CCTGTTCCTGTTCCTGTTCC	60.012	200
Cicar_201201_TA006359	(GAA)5	15	169	183	TGGTATTGCAAAGAAGGGTCT	GGTGTGAACATGGAGTGTGG	58.707	209
Cicar_201201_TA006359	(ATG)6agaaacaggaacagaatcaataatcatttgtgaatgagaagcattaactccaccaactac(TTG)8	102	333	434	CCACACTCCATGTTCACACC	AGCACCACCATCAATGTCAA	59.846	246
Cicar_201201_TA006359	(TTC)8aaattcttcttcttttgatggtgttgtgatgataa(CTT)8	83	1374	1456	CTCCAAGCCATGTTGGATTT	TTTGACAAGGAGGTTGAGTTGA	59.933	260
Cicar_201201_TA006429	(GAA)9	27	391	417	GTGGATGCCGTTAGGGTAGA	AAACCCTTTACCCTCTCATTCT	59.955	156
Cicar_201201_TA006497	(TGA)6	18	6677	6694	GAGGCCATGAGGATGACATT	CATCTTCCCCCTCATCTTCA	59.893	126
Cicar_201201_TA006502	(TAT)5	15	2417	2431	AACCGCATTACACTGGGAAG	GCCTATAAAACCGTGTTGCC	59.993	314
Cicar_201201_TA006530	(AAG)8	24	65	88	GCTGAAACTGAAAGAGCGATG	CGAGGTTTTAGAGTCCAGCG	60.147	139
Cicar_201201_TA006536	(CT)6	12	62	73	CTTGCCATCAGCAACAAAAA	AGCATACCAGCACCAACTCC	59.849	297
Cicar_201201_TA006600	(AAG)5	15	2516	2530	GAGCCTCATTTGCCAACAAT	TTTGGTTTGAACACAAGGCA	60.081	329
Cicar_201201_TA006619	(TGA)5	15	1420	1434	GGAAGGGTCGGTGATTGTAA	ACTTTCGAATTTCCCCAACC	59.79	244
Cicar_201201_TA006625	(GGT)6aaggaaggga(ATC)5	43	569	611	CAGCCACCACCAACAATATG	AAACGATGCTGTGTTCCTCC	59.84	240
Cicar_201201_TA006635	(GGT)6gctggtgctgaagttgtaatattgatg(GAA)5	60	1587	1646	GTTGCAGTTGATTTGCTTCG	TCAGATCCCACATTGTTCCTC	59.469	328
Cicar_201201_TA006655	(TTC)21	63	131	193	CTAAGCTGCACCACCCTGTT	CGAAACCAAAAACAACCTCG	60.312	283
Cicar_201201_TA006676	(TA)9	18	1972	1989	TCCACGTCCTAAAGCCATTC	TCCTCACATGATATTCTCCA	60.074	216
Cicar_201201_TA006679	(TTC)9	27	1820	1846	CAATCCGAAATCGAAAGGAA	TTCACCACCATCTTCATCCA	60.009	287
Cicar_201201_TA006710	(AAT)5	15	4389	4403	GAGGTCCTGTGCGTTCTTTC	CCCATTTCCAGTCCTACCCT	59.851	203
Cicar_201201_TA006717	(TA)8	16	239	254	GAGCTCCACCGGTAAGTCTG	TTTCGTCCCCAAATCCAATA	59.867	348
Cicar_201201_TA006736	(AG)6	12	680	691	CTCATCCAGTTCACCGACAA	CTTCTGTCACTCACGCGGT	59.676	301
Cicar_201201_TA006795	(CAA)6	18	346	363	CCATCACCACCAACCCTAAC	AGAAGAGAGGGCGGAGTAGG	60.088	215
Cicar_201201_TA006804	(TCC)5	15	544	558	CATAACCACCTCCTCCTCCA	GATCGAAGGAATGAACGGAA	59.92	275
Cicar_201201_TA006813	(GTCCAT)6	36	107	142	CGGGAGAAACCTCTTTGATG	AGTTAGGGTTGAGTGGGCCT	59.665	182
Cicar_201201_TA006853	(TGA)8	24	719	742	GCAAGGTTGATGGGGATAGA	TCTTCCTGTGGATGTTCCCT	59.894	269
Cicar_201201_TA006870	(ATA)5	15	764	778	TTTCCGTGTTGTTTTCCACA	GCCATAAACAATGAAACTGGC	59.981	268
Cicar_201201_TA006900	(TAA)8	24	98	121	ATAATCGGATAAAACGCCCC	TTATGGTATGGGAGCCTTGC	60.008	167
Cicar_201201_TA006933	(AAT)5aacaacaatgaagagtatgattcacgcgccgaatcaaatttctcttcgtttttaaacaatccattaccaacacaaccatacacaaacccacgcgcc(TCT)6	129	424	552	TGAACCATGAGGTATGTGCAA	GGTTTGGTGGTGGTGATTTT	59.98	349
Cicar_201201_TA006940	(TTC)5	15	662	676	TTAACAAAACGGCTCCATCC	AGCAGCAGCAAGAGGAAGAG	59.938	349
Cicar_201201_TA006940	(CTG)6	18	785	802	CTCTTCCTCTTGCTGCTGCT	TGATGGAGTTGATGCAAGGA	60.035	176
Cicar_201201_TA006948	(TC)8	16	26	41	AGGTAATGCGGTATCTTGGC	AGTGACTTTTGGGAAGGCAA	59.07	125
Cicar_201201_TA006966	(GT)6	12	185	196	TGTGTCAGGTGAAGCAGAGG	CTCAAACCCCATTCCACACT	60.022	219
Cicar_201201_TA006967	(GTT)5	15	1155	1169	AAATTGTCCTGATTGCTGCC	CCCATAAAACATTGCCAACA	60.081	219
Cicar_201201_TA007006	(TGC)7	21	784	804	GCATTGTTAGCAGCACCAGA	ATACACCATCCCCTCAGCAG	60.019	337
Cicar_201201_TA007013	(TC)7atcttctgactctcttctcttctatctatcttataccctctccaatttgcaaaccctacc(CT)7	88	33	120	CCCAAACCCTCACCCTATTC	TCAGGGAGATTCATTTTGCC	60.549	273
Cicar_201201_TA007013	(CAG)5acagaacgacttcagcagcagacagaacgactt(CAG)5	63	2837	2899	GATGTGGCCGAGCATCTTAT	GATCGAAATCTGACCCAGGA	60.066	241
Cicar_201201_TA007019	(CT)6	12	1569	1580	GGGTCACCCATACCAAGAGA	GATATGCAGGTGGACAGCAA	59.779	301
Cicar_201201_TA007072	(CAA)6	18	433	450	TGCTTCACCTTGTCATCTCG	CGCTTGGTTTCCACAATCTT	59.984	163
Cicar_201201_TA007074	(TGC)7	21	548	568	GCACCTCCTTCAACTTCTGC	TTGCAGCTGCTTTAGCAAGA	59.997	196
Cicar_201201_TA007095	(GGT)5	15	2913	2927	CCATCAATTCCTTTTCCCCT	ATGGGTGGGTCAAGTGAGAG	60.124	314
Cicar_201201_TA007110	(ATG)5	15	706	720	CACCATTGACGAGTCTCGAA	GAAGCCAAAGAAATGGAAACC	59.831	322
Cicar_201201_TA007130	(AT)6	12	1564	1575	TGGCCACATATCAAGAACCA	GGATATAACAGTGTTTGGTGAG	59.924	242
Cicar_201201_TA007145	(ATT)5	15	241	255	GTGGCAATCCCAAATTGAAC	TCTTGTGAGGAGGAGGAGGA	60.177	348
Cicar_201201_TA007145	(TCC)5	15	451	465	ACCAACGTTCTTCCATTTGC	GGTGAGTGGAGCTGAAGAGG	59.978	176
Cicar_201201_TA007146	(TG)6	12	1940	1951	GGTGCCTCAAGTTAGGTGGA	TCCAAACATTGAGGGGTGAT	60.111	270
Cicar_201201_TA007163	(CTT)6	18	463	480	GGGAATTTGCACAGAAGCTC	CTGGAAAAGAACCAATGAAG	59.82	133
Cicar_201201_TA007165	(TCA)6	18	869	886	GCAAACCAGGCAGATAGAGC	TCCGTTCAAGTTCCGAAGTC	59.985	266
Cicar_201201_TA007167	(TA)6	12	2545	2556	TCAAGCTTGTTGAATGCCAG	CTTCCTTTTGGTGAATTGGG	59.988	155
Cicar_201201_TA007171	(AAAC)5	20	238	257	CCATGAATTAGCACAAGCAGG	GCTGAGAAAGCTAAGGTCCG	60.643	280
Cicar_201201_TA007188	(TCT)6	18	1083	1100	TCCTAATGTTTCGGGACTCG	AAACTGATTCTCCGGTGGTG	60.066	320
Cicar_201201_TA007207	(TCC)5atacgaggcgtttcggga(TCC)9	60	1873	1932	TGGAAAGGACCCTGAAAGTG	TTCACTTGCACAAGACTGGG	60.081	337
Cicar_201201_TA007211	(AAG)5	15	271	285	CCATTGCCGGTTGATAAGTT	GGCCATATACTTTGCCCTGA	59.823	313
Cicar_201201_TA007223	(TCT)8	24	417	440	CAATCAAAACCAACACGACG	CTCTTTTCGCTCCATCTTCG	60.004	289
Cicar_201201_TA007228	(TGG)5	15	455	469	TGTCTTGCTTGGAGGTAGCA	ACCAAAATGGAAACAGCGAC	59.591	235
Cicar_201201_TA007230	(CATGTT)6	36	561	596	TCCCCTGTTCTCATTTCCAC	CAGTCATCCTCCTCGCTCTC	59.903	329
Cicar_201201_TA007240	(TCA)7	21	181	201	TACAACATTGACTGGCCTGG	CAGTGAGGGTGTTCGTGATG	59.566	211
Cicar_201201_TA007240	(AAG)7	21	326	346	CATCACGAACACCCTCACTG	TAAGCAAGGGGTTATGGCAC	60.154	251
Cicar_201201_TA007276	(ATTTGA)5	30	2991	3020	GCAAGCTTCGCAACTTTACC	GTTGGTGTTGGGAGAAGGAA	60.025	144
Cicar_201201_TA007280	(TTC)5	15	237	251	CCCCTTCACAAGGAGCATAA	TGGAGCATCAACAGAACGAG	60.066	186
Cicar_201201_TA007294	(TTC)5	15	154	168	CCGCTAAATTCTGTGTCATCA	AGACCAGGACCAACATCCAG	58.785	285
Cicar_201201_TA007320	(GT)8	16	1661	1676	AATGATGGGGAACAGTTGGA	TCCATGGAATAAGCAAGCAA	60.173	108
Cicar_201201_TA007349	(TTTC)5	20	263	282	CGTGATTTTCTGCATGATGG	GGGCGAATCTGGCTATATGA	60.073	247
Cicar_201201_TA007362	(AG)6	12	1565	1576	TTGATGGAATGTGTCGTGGT	AATTTCAACCCCTCCACTCC	59.812	205
Cicar_201201_TA007375	(TA)9	18	113	130	CCGGCTTAATGAAAGAGGAA	GACCATGGGATGGATGTTTC	59.292	209
Cicar_201201_TA007383	(GA)13	26	2657	2682	GGCGGAGGTAGTTACGATGA	AAACGACTTCCATTTGCCAC	60.096	274
Cicar_201201_TA007405	(CAA)5	15	309	323	TTCAAGCATTAAGATGCCCC	GTCTTGGAAAGGAGACGCTG	60.038	349
Cicar_201201_TA007405	(ATA)5	15	940	954	GGATGGATGACCCAACATTC	ACAAGCTCATAAACCCGCAC	59.995	259
Cicar_201201_TA007414	(TCT)6	18	1201	1218	TTCGTCGCGATCTTCTTCTT	GCAGCGATTATTATCTCCTCCT	60.096	147
Cicar_201201_TA007422	(AT)6	12	726	737	ACAATGGTTCAGAGGGTTGG	CTTTGAACCACTTTGCAGGA	59.82	323
Cicar_201201_TA007433	(GGT)6	18	849	866	AGGTGGACGTGGTCTTTTTG	CACATTCACATTTTGGACTC	60.005	146
Cicar_201201_TA007440	(GAA)12gtaagggtttcagtatttgtgcttgatgatgaagacattttgggctttttcaacttattg(TCT)5	111	1252	1362	TTGGCGAGGAAGTTGAAATC	TCAAAACCCATCCAACCAAT	60.192	240
Cicar_201201_TA007444	(TTG)5	15	3065	3079	GGTTTGGGAATTGAAACCCT	TCCCTTTTTCCAAACGTTCA	60.032	224
Cicar_201201_TA007444	(TTTC)5	20	3278	3297	CTGAACGTTTGGAAAAAGGG	CAAGTGTATCCATTCATCGTTCTC	59.581	236
Cicar_201201_TA007450	(AG)6	12	802	813	CCCAGGCTAATGCAAAAAGA	CCAGACCCCATAGTTGCTGA	60.202	289
Cicar_201201_TA007460	(CAT)7	21	475	495	TGTGCAATGCTCAACACTCA	CCTTCAACAAAGCCACCAAT	60.029	323
Cicar_201201_TA007464	(TAT)8	24	536	559	CCATTTGGAATTGATGCAGA	TGGGGGTGGATACAGATCAT	59.474	348
Cicar_201201_TA007483	(AG)8	16	1932	1947	GAAAGCAACCCATGGAAAGA	CTCAGCTTTTGTATTTTGGTCC	60.051	267
Cicar_201201_TA007498	(GTT)6	18	2448	2465	GCGGTGGGAGTGTAATGAGT	CCTATGAGCAACGAAACCGT	59.997	278
Cicar_201201_TA007498	(TCG)5	15	2704	2718	CGGTTTCGTTGCTCATAGGT	TTCACTTCCACTCCGATTCC	60.132	261
Cicar_201201_TA007507	(AT)6	12	203	214	GGCTGGAATTGGCAAAACTA	AATGGAGCAGACCCATGTTC	60.074	317
Cicar_201201_TA007517	(TA)10	20	175	194	GCTGTCTCTTATGTGCGTGTG	TACCCCTTTTGGCACAACTC	59.53	303
Cicar_201201_TA007523	(GAT)5	15	2605	2619	AAGATTGGCTCAAAGATCGC	ACATGACGTTCGGGTGTCTT	59.415	302
Cicar_201201_TA007557	(TTC)7	21	559	579	GAACTTGCATCACTCTCAGCA	TTGGTGCAAAAACAACCTCA	59.18	334
Cicar_201201_TA007560	(TA)10	20	78	97	CTCTCCACACCACCAAAAGC	GGCTGTGTTTGCTTTCCTTC	60.69	293
Cicar_201201_TA007568	(TTA)7	21	255	275	GGTAGTTGTTTTGCCTTTTCCA	TGTCAAGCTTGCAAACAACA	60.375	144
Cicar_201201_TA007568	(TTG)5	15	547	561	AACCCTTAACAAAGCCATGC	TGCATCTTTCAATTGGGTCA	59.091	152
Cicar_201201_TA007578	(TTC)7	21	1213	1233	CGGAGGACAAAGGAATACGA	CCGGTAGCTACAACTACAACG	60.066	232
Cicar_201201_TA007597	(TA)9	18	153	170	ATCGGAAATCTCATCATCGC	TCGCTCTGGAAGTTATGGCT	60.005	277
Cicar_201201_TA007597	(AAG)5	15	1426	1440	GAAGTTGCTGCTGTGACCAA	AAACGAGGAACCTTTGATGA	60.032	260
Cicar_201201_TA007624	(TCT)5	15	86	100	GCGAAACTTGTCTACATGGCT	GCACCACCAAGTTCAATCCT	59.397	242
Cicar_201201_TA007647	(TA)6	12	63	74	CCTTGGAGATGTCGAATGTGT	TCAGCTGGTATCTGCTTATCAA	59.981	135
Cicar_201201_TA007673	(TC)8	16	2328	2343	ACACACAACGGTGATGCCTA	TTCTCCTCTTTCTCTCTCCTTCTC	60.032	134
Cicar_201201_TA007681	(CT)16	32	1855	1886	GCAGTCCAAACATTCCCTGT	CTTCCCCAAATAAACCGGAC	59.973	187
Cicar_201201_TA007687	(CTC)6	18	327	344	TCACAGACCACAGCGAGTTC	GAGCTTCGAGGACACTGGAC	60.03	286
Cicar_201201_TA007751	(AGA)6	18	2100	2117	TGCTCCACACTTTCCATGAG	TTGTGGGCAACAACAGTCTC	59.831	315
Cicar_201201_TA007751	(TC)9	18	2313	2330	CCACCACACCAAAATCATTG	GATGCCAATTACCATCTTCA	59.667	200
Cicar_201201_TA007764	(TAT)5atatccatt(CATA)5cacacctcttaac(CT)6	69	184	252	TCCCCCTTTCCCTTTCTCTA	TGAACTTCTGCTGCCACTTG	60.004	167
Cicar_201201_TA007764	(ATG)5	15	400	414	CAAGTGGCAGCAGAAGTTCA	ATGATTGAACGAAGGCCAAG	60.175	266
Cicar_201201_TA007776	(AG)14	28	1820	1847	CCAACGAGATGCAACAGAGA	TACGAATCACCCTTTTCCGA	59.984	135
Cicar_201201_TA007783	(GA)7	14	1322	1335	TCGTTTCCTCCTTCACGAGT	TCTAGAGCATGGGGAAGCAC	59.844	276
Cicar_201201_TA007794	(AC)6	12	316	327	ATTGCCATGAGAAATGGAGG	CAGTGACTCAGCCACCAGAA	59.894	250
Cicar_201201_TA007796	(CT)6	12	2868	2879	TTGGGAGACCTTTGAATTGG	AGAGAGAGAAAGAGAAAGTCTCAC	59.903	225
Cicar_201201_TA007797	(AC)6	12	73	84	TGAGAATGGCCTTCATGTTG	CGAGAGGTTGGGGTAGATGA	59.648	178
Cicar_201201_TA007818	(AAG)6	18	70	87	GAGTTGATGATGCAAAGGCA	AACGGAAGGGTTCGTCTTTT	59.805	344
Cicar_201201_TA007859	(AT)6	12	915	926	GACCTGCTCCCTTGTCTCTG	TTTTCACCTTATACGAGCTCCA	59.986	274
Cicar_201201_TA007860	(CCA)7	21	3761	3781	ACTCAACCACCACCTTCTCG	TTGAAGGTGGCTTCAATTCC	60.151	304
Cicar_201201_TA007860	(CTA)5	15	4746	4760	CTCAAGCTGGTCGATGTCAA	CGTCGTCGGTTAATGTTGTG	59.984	160
Cicar_201201_TA007863	(TCA)7	21	3098	3118	CTTCATTTGGGTCCGAGAAA	AGGTGATGAAGAAGATGGCG	60.044	209
Cicar_201201_TA007890	(TTG)8tgagttaaacatgccatatgagactt(AAG)6	68	1248	1315	TCGGGTCAGAACCGTTTAAG	CCCCTCAATTCACTCCTCAA	60.103	260
Cicar_201201_TA007965	(GAAAAA)5	30	2061	2090	AAAATAATGGCCATAGGGGG	AGCGATCGATTTCTTGATCC	59.874	180
Cicar_201201_TA007968	(CAT)5	15	1146	1160	CATTAGCATTAGCCGCATCA	TGAATCCCACAAACCCATTT	59.825	227
Cicar_201201_TA007969	(TTA)5	15	1249	1263	GACGCAGATCTTGCTGAGTG	CGGATCCACTAGCCGTAGAG	59.733	293
Cicar_201201_TA007969	(TGG)5	15	1830	1844	CCTGTTGAACGGACAATGTG	AACCAGAGGCAGAGCAAGAG	60.001	262
Cicar_201201_TA007977	(TCT)7	21	47	67	CACCTTCTTTCTTTCCTCACA	TGAAAAGGGGGTGCAAATAG	57.04	221
Cicar_201201_TA007977	(TTTA)5	20	307	326	GGGTAGGATAAAACCCCCAA	CACCTCCAAAAGATGATGATGA	59.882	291
Cicar_201201_TA007977	(TCA)6ttatcatcatcatcattatt(ATC)5	53	505	557	GGGTAGGATAAAACCCCCAA	GAAGGTAACCTCATACCATACCA	59.882	346
Cicar_201201_TA007977	(GAT)5	15	907	921	GAGAGAAGTGGAATGCCTGC	CCTGTCCACTACCAGCCAAT	59.957	127
Cicar_201201_TA007984	(CA)8	16	66	81	GTGAGCTTGGCTTGATCCTC	GCAGCAACCAGTGATGAAAA	59.957	129
Cicar_201201_TA007995	(CCT)5	15	590	604	GAAAATCCAGGTCGTCCAAA	AAGGGTGGTGCTGAAAATTG	59.91	323
Cicar_201201_TA008017	(AAC)5	15	748	762	GGAATCACTTTGTGGTGACG	CCCCTCAATTCCTTTTCCAT	58.984	315
Cicar_201201_TA008063	(ATA)6	18	396	413	TTCGTGCTCTCCTCTTCGAT	TCCATTCTTGGAATTGGAGG	60.096	185
Cicar_201201_TA008074	(CT)7	14	202	215	CATAGGTGAGGTGGCAAGGT	CTACTGCGAGATTTGGAGGG	59.989	291
Cicar_201201_TA008083	(TA)6	12	91	102	CCCCCAATTATATGCTTCCA	GCTTCATCATTACACCAATCTGC	59.616	243
Cicar_201201_TA008083	(TC)6	12	557	568	CGGATCTGTTTGTTTCTGCC	TTGCCATGAAATGAAACCCT	60.636	159
Cicar_201201_TA008084	(CAC)6	18	60	77	TCTCTCCCAACCTCAACCAC	CACGGTACCTCCTTTCGGTA	60.088	301
Cicar_201201_TA008106	(CAC)6	18	2194	2211	TCCATCCTTTGTCCCAGAAG	TTCGTCGAAGTGGAAGATCC	60.042	328
Cicar_201201_TA008127	(GCA)7	21	1261	1281	ATACACCATCCCCTCAGCAG	GCATTGTTAGCAGCACCAGA	59.95	337
Cicar_201201_TA008155	(TA)6	12	580	591	CAAGGATAATCCCTCGCAAA	AATGTTGGGTCATTGGTGGT	60.031	269
Cicar_201201_TA008155	(GCT)5	15	1003	1017	CCCTCCTGAAGCATTAGCTG	CCTGCGACCGATCACTTATT	59.971	330
Cicar_201201_TA008162	(TA)7	14	1159	1172	TGAAGATGGTGGAGGGAAAG	TCCGCCAAGAAGAAAAGAAA	60.042	291
Cicar_201201_TA008180	(AC)9	18	1283	1300	AAAGCTTTGTTGCGTTCACA	CCACATCATATAACGTGCCT	59.512	256
Cicar_201201_TA008184	(GAG)5	15	606	620	CTCACGATGTCAAGGCTCAA	TCGTCGTCCTTATAGTGGGC	59.984	268
Cicar_201201_TA008203	(TC)8	16	1854	1869	TCTGTTGCTGCATCATAGCC	GCTACTTGGACCATAGACCAGC	59.979	257
Cicar_201201_TA008219	(CTTCAT)5(TCA)7*	47	1599	1645	AGGCAAATTGGACATTGGAC	CAAACATCAACCCAACAACG	59.797	336
Cicar_201201_TA008253	(TCA)5	15	1389	1403	ACACGGCTAGCTTCCTCAAA	AAGAGGACTCGACAAGCGAA	60.015	297
Cicar_201201_TA008253	(AG)6	12	1593	1604	TTCGCTTGTCGAGTCCTCTT	CCCACTCTGCTTCTACCACC	60.134	202
Cicar_201201_TA008260	(ATT)5	15	2288	2302	TGCTTTGTGTCTGGTTTGGA	TGAGACAAGGGACAAGAAAGAA	60.278	173
Cicar_201201_TA008263	(CTT)6	18	2037	2054	TGAGGATCCATGGAAGAAGG	AAAGAGTGAGAGTCAAAGAGTGTG	60.003	323
Cicar_201201_TA008266	(CTT)6	18	683	700	CGGAACAACTTAAATGGCGT	TCCTTCTTGAACCAGCGAGT	59.996	192
Cicar_201201_TA008285	(GAA)6	18	2608	2625	AAACGCAAGCAGAGAAGGAA	CCTGGCAATCGTTTGACTTT	60.132	173
Cicar_201201_TA008287	(AG)10aaagtgctgttgttttttcaaagt(AG)8	60	139	198	TGCACTCAATTTCCTCAGGTT	ACGAGCATCAACATCGTCAA	59.726	328
Cicar_201201_TA008305	(TTC)6	18	218	235	ACAACCGTTTCACCTTCCAG	GGGCATGCAACTTCTGATTT	60.005	284
Cicar_201201_TA008307	(ATG)5	15	686	700	AAGGTCAAGTTTGGGCTGTG	ACGATTCGCCTCGCTATAAA	60.149	323
Cicar_201201_TA008310	(GGA)5	15	565	579	GAAGAGTACGATCCGGCAAG	CCCACTACTCATCCCCACAC	59.836	249
Cicar_201201_TA008312	(TC)6	12	1124	1135	CTCATCGGTATAGCCCGTGT	CAGCAATAGCTGCAAACCAA	59.978	326
Cicar_201201_TA008318	(CCA)8	24	250	273	TGCGATGGTTGACAAAAGAA	GAATAGGTGGTGGCGTTGAT	60.234	294
Cicar_201201_TA008323	(GA)8ttacgttcttggtttttcttcgtcggaaacacgcgaatgaagttcgagtgttgaagctgagaagttga(AG)6	96	3357	3452	AGAGCGAGAACGTAGGGTGA	CAATCCAAAGCCCAGTTGAG	60.012	309
Cicar_201201_TA008343	(CT)9	18	34	51	TCCAACACAGGACACACACA	GCTTTCGTTTCCTTCACTGC	59.568	140
Cicar_201201_TA008351	(TGA)5	15	1149	1163	AGGCAATGGTATGTCGAAGG	TTGGAGAAAACAACAAGGGG	59.955	307
Cicar_201201_TA008357	(TCG)5	15	115	129	AAAGCACCTAATCTCAGCCG	GCATCGCATACAAAGCTGAA	59.476	348
Cicar_201201_TA008363	(TC)12	24	73	96	CTTGAAAGAAGGTGGATCGG	TGAAAGATGCGGAGTGAGTG	59.665	140
Cicar_201201_TA008367	(AAG)6	18	47	64	ATGGTGGTTCCGTTCAACAT	CGAAGATGGACACTGCTCAA	60.096	107
Cicar_201201_TA008394	(ATC)8	24	74	97	TTGTCGTCACTTTTCACTTCG	GCAGACTCCGTATCGAAAGC	58.96	307
Cicar_201201_TA008421	(TATGAA)6	36	1961	1996	TTGATTGCCAATTAGGAGGG	ACCCCACCCAACTCTCTTCT	59.894	302
Cicar_201201_TA008421	(AG)7	14	2173	2186	AGAAGAGAGTTGGGTGGGGT	ACACACAACGGTGATGCCTA	59.968	116
Cicar_201201_TA008440	(TC)7	14	190	203	CGCATCATCATCCTCAAATG	GGACGGATGCTGTGGTAGAT	60.033	305
Cicar_201201_TA008503	(TAAT)5	20	84	103	CAAGGTGAACTCAATTTCCTC	CCCTACCCATTTTCTAACAGGA	56.37	264
Cicar_201201_TA008514	(GAA)5	15	164	178	CAGTCCACCTTGTTTCGGAT	AACGACGACGTATCAGGTCC	59.966	163
Cicar_201201_TA008524	(TC)8tatctttgatttcgattttatgattgtgaatccaagtatgagagtttgag(AGA)8	90	805	894	TGATCGGAGAGCATGATGAG	ACCACACAAAAACGACACGA	59.9	335
Cicar_201201_TA008539	(GT)6	12	1696	1707	ACCAATAGGCATGATCGGAG	CGATTGGACCCAGTGAAACT	59.917	335
Cicar_201201_TA008554	(TCT)6tcctct(TCC)8	48	3159	3206	CATTCCAGCTCCTGACGAGT	TCTCGATGGTGTTTGGATGA	60.408	257
Cicar_201201_TA008606	(TTG)6	18	2876	2893	TGGAGCTTCTTCTCGTGGAT	GATGGGTGAACGACAGACCT	59.95	280
Cicar_201201_TA008678	(TTC)6	18	150	167	CACGCTCTCTGAAAATGCAC	TGGTGTTTGAGGATGAACCA	59.596	193
Cicar_201201_TA008697	(TAT)7	21	787	807	ACCTCTCCTCCTTCTCTCCG	CATCACCTTATTTCAAGTCC	59.945	249
Cicar_201201_TA008710	(ATG)5	15	428	442	TTTCCTGCTGCATAGGCTTT	AATGCCCAATTGAAAACGTC	59.982	241
Cicar_201201_TA008734	(GAC)6	18	1109	1126	GCAAACCTTCCAAACGTGAT	TAAGTAGCCTTCAGGGGCAA	59.978	350
Cicar_201201_TA008738	(TTG)5	15	1710	1724	GTTTGGAAGTGGTGGTGGAG	GGGCATTATTGTCATTTCCTC	60.399	350
Cicar_201201_TA008769	(ATT)5	15	1536	1550	CCCCCAAACTAAACCCATTT	TCCTATGGCACATGGAATGA	59.918	346
Cicar_201201_TA008785	(GGA)6	18	2680	2697	GATTTTCCCTGGTTGTCGAA	TCCAATAACTCCGCATCTCC	59.91	339
Cicar_201201_TA008787	(CAA)6	18	250	267	GAAGCACAAGAAAAATGCCA	AAGCAAAGGACCAGCTTTCA	58.895	348
Cicar_201201_TA008787	(CTA)6	18	698	715	GCTGGTCCTTTGCTTCAGAC	TGGAGAGGATCCATAGCAGG	59.997	311
Cicar_201201_TA008787	(GAA)6	18	1015	1032	CCTGCTATGGATCCTCTCCA	CAATGTCCCTTTTCCTTTCA	60.173	318
Cicar_201201_TA008795	(CAC)6	18	226	243	TTTTCACGGAAAAGCAAACC	TGGATCTTGAGTAGGGTCGG	60.089	257
Cicar_201201_TA008803	(TTG)5	15	1074	1088	ATTCGGAGGCTTTGAGGTTT	TTCATTTCATCCCCTCTTGC	60.074	149
Cicar_201201_TA008814	(GTC)5	15	2847	2861	GGGTCACCCAATTTCACATC	ATTAAAGCCTGCACAGGAGG	60.034	294
Cicar_201201_TA008846	(CAA)5	15	1303	1317	CCGGGTTGTCAAAGAGTGTT	CACTAGCTTCAGAAACCGGC	60.005	171
Cicar_201201_TA008853	(TA)7	14	106	119	CAGCCGCAAATTCTTAGACC	TTCCAGAAGAAGGCAAGCAT	59.845	177
Cicar_201201_TA008868	(AG)6	12	104	115	CGCCTGAGACCTCAAGTTGT	ATTTTGATTGTGCCAAGGGA	60.444	182
Cicar_201201_TA008903	(CT)6	12	73	84	CCCAGTTAGGGTTTTGACGA	CACAACACAACGGAATGGAG	59.964	124
Cicar_201201_TA008903	(TCA)7	21	259	279	CTCCATTCCGTTGTGTTGTG	AGATATCGCGAATTTCACCG	60.001	296
Cicar_201201_TA008906	(AT)7	14	1461	1474	GACAAAGGACAATCAAGTTGAGG	TCATCCTCACTTTGCACCTCT	60.026	208
Cicar_201201_TA008940	(GAA)6	18	430	447	AGCCTTCCCTAAAAACTGGG	TCCTCCAACAACAACACCAA	59.588	287
Cicar_201201_TA008961	(ACT)5	15	1620	1634	AAAATCACCGTCACTCCAGC	AGGAGAAAGCGCAATTGAAA	60.119	211
Cicar_201201_TA008963	(ACC)5	15	326	340	ATTATGCACCCACTGAAGGC	GACCCGAAGATTCCAAGACA	59.962	327
Cicar_201201_TA008974	(TCC)6	18	3149	3166	TCCGCATCGAGAAGAGAATC	TTGAAGAGGAGGAAGCAGAAA	60.448	271
Cicar_201201_TA008974	(CTC)7(TTC)5caccacc(TCT)5tccaccacc(TCT)5tccacctcc(TCT)9tcctcctcctcttcttcttcttcaacttcttctacttcctcctcctcctcttcctc(TTG)5ttcttcaat(TTC)5	213	3421	3633	CCTCTTCAACTTCTTCCACC	ACGACGAAGATGACGACGAA	56.382	336
Cicar_201201_TA008985	(TCA)8	24	129	152	GCCAAACTCTCCTCCCTACC	CCACAGGGTTAAGTTTCCGA	60.074	325
Cicar_201201_TA008998	(AT)7	14	626	639	CCACACATGCCCCTACTCTT	TGTGAAGAGAGCAGGCAGAA	59.989	322
Cicar_201201_TA009046	(GGC)5	15	82	96	GCGACTAGGAAAAAGAAATG	ATTGCCAAAAACTTCAACGG	54.389	121
Cicar_201201_TA009062	(ACA)5	15	150	164	AGGGCAATCACACACACAAA	GTCTCCGAACTGTGATCGGT	60.008	186
Cicar_201201_TA009077	(TGT)5	15	1292	1306	CAGTGGAATGGTGTTTGTCG	CACCCCTTCCTACACATGCT	60.001	185
Cicar_201201_TA009094	(GA)7	14	1334	1347	GAAATCAAGTGGGTCGAGGA	GCTTTTGTCCTCTTAAAAACCC	60.05	295
Cicar_201201_TA009099	(CT)10	20	62	81	AACCAAACCAAGCAGCTCAT	CGACGTGATTTGTGGCTCTA	59.74	329
Cicar_201201_TA009102	(AAT)5	15	1090	1104	TCCAACAACAACATGCCAAT	TTTGCATCACCTGTCGTGTT	59.823	255
Cicar_201201_TA009110	(GAA)6	18	2711	2728	TCAAGCACTTTTGGCATCAG	ACCCTTTGTGAAACCCCATT	59.988	301
Cicar_201201_TA009133	(AGT)6	18	383	400	TGTTGAACATTACCGGCAGA	GCAAACTAGCCGAGGAACAG	60.111	214
Cicar_201201_TA009139	(AAC)7	21	412	432	ACCCAACAACAACAGCTTCC	GAAAACCTAAACGCGGTGAA	60.012	334
Cicar_201201_TA009142	(GGA)6(GGT)6	36	665	700	CTAAAATGGTGCATTTGGGG	CCCCAGAATTGCATAGGAGA	60.181	334
Cicar_201201_TA009180	(AG)6	12	284	295	GACCGCGAAGTGAGAGAATC	TGTGAGATATTTGGGTTTCG	59.957	119
Cicar_201201_TA009211	(CT)10	20	41	60	CGGCTTCCAAAATTCACTGT	TAACTCAATGATGATGCGCC	60.11	167
Cicar_201201_TA009238	(CTC)5	15	219	233	TCCCTGATTGGAATTGGAAA	GGTGCACCTGAGTTAGGGAA	60.244	258
Cicar_201201_TA009247	(ATTCA)5	25	78	102	TTCCCCCATTCATTCTTCTG	TGTGGTTTCCACCAACAAGA	59.864	327
Cicar_201201_TA009248	(CCA)6	18	1908	1925	TACTCTCCACCACCTCCACC	GTGAGAATACAGGAGCCGGA	59.962	175
Cicar_201201_TA009248	(CCA)5caccaaacaccttatcacccaccaccatctccatcaccaccaccagtatattcatcaccaccgccagcaccagtctatt(CAC)5caattcaatacaatt(CAC)6ctactcctgtatatgaagggccattgccacctgttgttggaatctcatatgcat(CAC)5	211	2319	2529	TAGAACCTCCTCCACCTCCA	GGTTTGGTAGAGAGGGAAAAAGA	59.649	338
Cicar_201201_TA009250	(TGT)5	15	1149	1163	CCTGTGGGACTTGTTGTGTG	CACCTATGTCAAAAGCCTAGGAA	60.039	339
Cicar_201201_TA009252	(CT)8	16	2243	2258	AGGTTCCGATCAAAAACGTG	TGTTTGTGTGTTGTGTGTGTGA	59.971	126
Cicar_201201_TA009266	(TGA)5	15	843	857	TGCTGAATGTGGAAATTGGA	CGTTCCTTCAGCAATGAAAC	60.049	343
Cicar_201201_TA009277	(ACA)5	15	330	344	CGAACAACGTGTTCTCTCCA	TATATGAGCCGTTTGCGACA	59.873	321
Cicar_201201_TA009300	(GAA)5	15	511	525	AAGCTGGAGGCAGAACTTGA	TCCTTCCAAAAAGATGGTCG	60.134	313
Cicar_201201_TA009320	(AAT)7	21	1344	1364	CTCGAACAGTGAGGTCGTGA	AATGGCACAACTTGGAGACC	60.022	327
Cicar_201201_TA009330	(TTG)5	15	1945	1959	GCGAATTTGGCAAGAAGAAG	CCTCCAATAAACCAACCCCT	59.96	238
Cicar_201201_TA009363	(TTCAAT)8ttcagtttt(AATTTC)5	87	61	147	TGTTTCTTCCCCGAAGAGTTT	TGAATCGATGAATGGGTGAA	60.096	241
Cicar_201201_TA009363	(ATG)7	21	584	604	CGCAACACTTTCTCCACTCA	CCTCCACTGACCCTTTTTCA	60.025	286
Cicar_201201_TA009370	(GAA)7	21	1696	1716	TGTTGGCTGTCTCAAACTCG	AATGGGGTCATTGGATGAAA	60.025	342
Cicar_201201_TA009389	(ATA)5aaataatgattattacaatatataaaatatcctcaggtgtgtcctgaagc(GTT)5	80	1555	1634	AGGGTCGAGGAAAACCCTTA	ATGCAATTCTCCCAAATCCA	59.934	347
Cicar_201201_TA009420	(TC)9	18	2973	2990	CATGTCATGCGAACTCCATC	AGCGAGCAAGGGTGTAAGAA	60.08	161
Cicar_201201_TA009431	(TAT)5	15	2007	2021	GAAAAGCTCTTCCCCCAATC	GAGTTCAAGGCATCTCTCGG	60.017	216
Cicar_201201_TA009439	(TCC)5	15	65	79	CCTAGCTTCTCCAACATTCATCA	CCCCGTTTGAGAGAGTACCA	60.617	174
Cicar_201201_TA009439	(TGA)6	18	583	600	TCCAATTCCTCACAACCACA	CGCATCCGTTTATTCTCCAT	59.935	294
Cicar_201201_TA009453	(GCC)5	15	57	71	CCCAAGCCCATTTCATTTAC	TGCACTTTGCTGGTTTTCAG	59.273	208
Cicar_201201_TA009464	(TCA)7	21	869	889	GAAAGATCCACTGGGGGAAT	CAGTGAGGGTGTTCGTGATG	60.133	250
Cicar_201201_TA009464	(AAG)7	21	1014	1034	CATCACGAACACCCTCACTG	TAAGCAAGGGGTTATGGCAC	60.154	251
Cicar_201201_TA009466	(AAT)5	15	770	784	GTGGATGAAAAGCAGCAACA	ATCCAAAAATGCAACCCTTG	59.847	300
Cicar_201201_TA009501	(CCA)6	18	182	199	TCAACCTTTCATCCACCTCC	TCGAATAACTGTGCTGCGTC	59.903	167
Cicar_201201_TA009527	(TC)6	12	1676	1687	GAGGCACGTTTTGGTTTGTT	TGTTGGATCTGCCACTGAGA	60.015	325
Cicar_201201_TA009540	(GAT)5	15	622	636	AACACCAAAGGCGTTGATTC	GAAAGAGGCGAATGAGTTTCA	59.978	297
Cicar_201201_TA009542	(TCT)5tccgtgaaacgctggtaacctatttcctcttcaatattctcctcataagccattcttaattctcgata(CT)10	103	1174	1276	TCTTCCGTTTCGCAATTCTT	ATACGTCAACCCGTCGAAAG	59.823	259
Cicar_201201_TA009564	(AAG)5	15	1310	1324	AACACGTTAGCAACCGAAGG	AATCTGCATCTGGTCCATCC	60.168	295
Cicar_201201_TA009623	(TA)6	12	161	172	TCGAAAATGTGGGATGTGAT	ATTGGAGAGATGGTGGTTGG	58.772	231
Cicar_201201_TA009624	(GAA)5	15	1892	1906	CAGATATTCGGCTAGGTCGC	TATTTCAAGGTGTGAGGCCC	59.829	302
Cicar_201201_TA009633	(ACC)5	15	206	220	TTCAACATGCGCTGTTCTTC	TGGGTGAGGATTTTGAGGTC	59.995	200
Cicar_201201_TA009663	(TGG)5	15	161	175	AACGGCTTAAAGAAATGCGA	AATAATCGGGCCTAGGATGG	59.853	246
Cicar_201201_TA009669	(GA)7	14	7050	7063	ATTGTTGACGGCAAATCTCC	TCACAGTTCACAGCACACCA	59.939	319
Cicar_201201_TA009675	(AT)6	12	225	236	CACTTGTATGCCACATTCACAA	TTGTGGGTACATCACAACCA	59.512	232
Cicar_201201_TA009684	(GA)6	12	844	855	GGAAGCAGGGGACTTACACA	AGTCAACTTTCGTGTTCCTGC	60.111	344
Cicar_201201_TA009689	(TTAA)5	20	1044	1063	GCTAAGCCAATTGTGAATCG	GTTGCTTTCTCATCATTGTC	58.388	104
Cicar_201201_TA009745	(AGC)6	18	300	317	GGAGCCGGATTCTACCAAAT	TGATGAATGCAGTGGGAGAG	60.286	230
Cicar_201201_TA009755	(CT)14	28	171	198	TGGAAGTCGAGATGCTGAAA	AAGGGAAGGGTGTAGAGGGA	59.522	245
Cicar_201201_TA009777	(ATG)6	18	190	207	CAGAAGCCAATCCATCAACA	CCAAGTCAGTTGGGAGCAAT	59.648	117
Cicar_201201_TA009799	(ATA)6	18	177	194	GGTCATGGTCGTGGAAAGAT	AGCAAATGGTGTTGTTGATCC	59.786	135
Cicar_201201_TA009799	(TCC)6	18	793	810	TCATCTGGGAAAAGGGAGTG	GATTGAGAAAGGAGACCCCA	60.042	323
Cicar_201201_TA009817	(GAA)5	15	222	236	CGGACCTCGAAGAAGATGAA	CTTGCTGTGAATCTTTGGCA	60.331	240
Cicar_201201_TA009819	(ATT)10ataaagctcttcaagttcagtaacaaaccgataactcttaccgta(ATT)7gttg(TTA)6	118	1187	1304	TTCCTTCACTTGGCTTTTCA	GGAACACGTCTCAAGGAAGC	58.475	257
Cicar_201201_TA009846	(TGT)6gcaaaactagactcattatctttctcctttgctctctcagaacctttacttgtctcagaagtgctgctacaagcagatttagacaaagaattaag(GTT)5	128	1047	1174	CCAATTCCACCAGTCAGTAACTC	CAATGCTGCTTCTGATTCCA	59.914	297
Cicar_201201_TA009846	(AG)7	14	1679	1692	TGAAGAACCATTTCCAAGCC	GCTGTGAAAACAACTTGCCA	60.051	196
Cicar_201201_TA009860	(TCT)10	30	210	239	CAATGGCCTTAATCTCCTCTTC	GAAACTTCTGCTGGTGCCTC	59.223	226
Cicar_201201_TA009875	(ATC)5	15	54	68	CGAAATCTGTCCCACCAACT	TGAGCACCACATTCTTCGAG	59.966	279
Cicar_201201_TA009878	(TTG)6ataataatgatacgttgttgttggtggtgtttgtgttgaggatctagagctgcttgatgttgttaaggtggtggtggagttgagggaaggatcgggt(TGA)6	133	1567	1699	TTGAAGCATTCTTCGTCTTC	GGCTAGTCAATTTTCAACAACACC	55.67	178
Cicar_201201_TA009891	(TA)6	12	116	127	TTCCCTTAGACAAACCCACC	CTATGGTTGGTGCTGCTTGA	58.884	246
Cicar_201201_TA009924	(TCT)5	15	1126	1140	GTGTGTTGAATTGGCCTGTG	ATCACGGTCATTGAGGTTCC	60.008	254
Cicar_201201_TA009932	(TCA)5	15	422	436	TTGAGGCCAGGAATCAAAAG	TGAAGCCTTCTTTCCCATTG	60.184	275
Cicar_201201_TA009944	(ATC)5	15	486	500	TCAATTGAGGTTGCCATTCA	GGTCCCATCTCACTCGGTTA	60.049	185
Cicar_201201_TA009946	(GAA)8	24	77	100	TCGAAGCAAGTAGCAGCAGA	CTTATGCGAGGGTTGAAGGA	60.035	114
Cicar_201201_TA009952	(ACT)6	18	61	78	CTCTCTTGTCCTGTGGTCCG	GAAGCGTTGTCTCCCTCAAG	60.85	348
Cicar_201201_TA009954	(TCT)7	21	150	170	GAAGCATCGTCTTCCCTGAG	AATCGTTGGCGTTGTTTCTC	59.95	192
Cicar_201201_TA009968	(GTT)6	18	614	631	ATCTGCAGCATCTGTGGTTG	AATATGGAGGCGATCACTGC	59.862	135
Cicar_201201_TA009999	(GT)12	24	2096	2119	AAGAAATGGGGGTGTAAGGG	TGTCTCCACAACAACCCAAA	60.046	333
Cicar_201201_TA010027	(CGG)5	15	666	680	GTCTGGTTCTGAGGCTGAGG	GATCTCACCAACGAAACCGT	59.986	146
Cicar_201201_TA010030	(CT)6	12	146	157	TGATAAAGCCACACTCTGCG	TCAATCGACCCAGAAGATCC	60.011	274
Cicar_201201_TA010063	(AG)6	12	465	476	AAGCCCCGATACACATTACG	CGGTCTCTCGTTCTGTCTCA	59.845	287
Cicar_201201_TA010094	(TTC)7	21	91	111	CATAGTCAAGCGAGCTTCCTC	TTCTCGGGAAAATTGGAGTG	59.232	105
Cicar_201201_TA010107	(ACA)6	18	108	125	GCGTCCAGAAATATTCACCAA	CCTGATGGCGTGAGACTTTT	59.952	205
Cicar_201201_TA010131	(TG)8	16	874	889	GAAGATCGCCACCAGTTTCT	GCGAAAATCGATTAGGCAAT	59.288	348
Cicar_201201_TA010135	(GCA)6	18	2719	2736	AAGCTGAAGGGTCCCGTTAT	TTCAACCTTTTCATGGCAGA	59.962	282
Cicar_201201_TA010156	(CAC)7	21	61	81	ACTTTACAACCAACGCCGTC	GTGAAGCTATGGGGACGTGT	60.037	320
Cicar_201201_TA010156	(TA)12	24	1299	1322	GCAGCATTTTCTTTTTGGCT	GGGATCTTGTTTCACGCTGT	59.479	329
Cicar_201201_TA010174	(AAC)5	15	199	213	GCTAAAACATCGAACAGGGC	TCAATTGCTGCTTCTTCGTG	59.713	260
Cicar_201201_TA010191	(TC)12aaccattttctctatatttctagacctttgtattcttcatttcaatttcttttccaactaccacctctcttcagcttcacgtttaa(TC)7	124	74	197	CCACAACGCGTCGTATGTTA	GGTGAAGCTCGAAAGGAAGA	60.578	222
Cicar_201201_TA010192	(TGA)7	21	576	596	GGGGAGGAGAAGGAAATCAG	TGGTGGAGCCATAGTCCTTC	60.008	340
Cicar_201201_TA010231	(CTT)5	15	306	320	CGATGGATCTGGAGGTTGTT	TGTGGTTGTTCGTGAGAAGG	59.927	265
Cicar_201201_TA010231	(AT)8	16	555	570	GTCCTATTCCTCCTCGCCTC	CACCGATCAATCTTCACAGC	60.176	345
Cicar_201201_TA010231	(GAG)6	18	4140	4157	TCACATGTCTGAGGCAAAGC	TCTGTCTGCATCCCTATCCC	59.992	256
Cicar_201201_TA010250	(CTT)5	15	369	383	TCATAACGCTAGATGCCACG	GAAGGAAGGCTCACACATTG	59.856	328
Cicar_201201_TA010254	(TA)6	12	250	261	CTAAAATATGGCCAGCCCAA	ATCCTGATGATGCCAAGGAC	59.922	274
Cicar_201201_TA010281	(TCACCT)5	30	218	247	TTTTTATCCCGCGAGAATTG	ATGACAGCCCTCCAACAAAG	60.033	260
Cicar_201201_TA010310	(GTA)7	21	461	481	TGCAGAAGGAATTGTGCTTG	CTTGCATTGCACTTCTTCCA	59.988	203
Cicar_201201_TA010318	(GTT)8	24	953	976	CCTTCTCATCACAAGCACGA	ATCTGTGGGAATGGCTTGAG	59.984	318
Cicar_201201_TA010318	(CCG)5	15	1187	1201	AGGTGGATGATGATGGTGGT	TTCGGCTTGAGAGGAGAAGT	60.056	295
Cicar_201201_TA010321	(ACC)6	18	313	330	CTCCTCTTTACCCCTCCGTC	GAGGGAAATGAAGCCAATGA	60.067	215
Cicar_201201_TA010323	(TA)6	12	2478	2489	AGGAGCTGGAGGGAAAATGT	CTTAAATGCCAACCAGGCTC	60.074	322
Cicar_201201_TA010329	(CTT)5	15	430	444	CCATCTCCACAAGCTTCTCC	CCACCCATGAGTAGTTGGCT	59.803	152
Cicar_201201_TA010406	(GGT)5ggaggctgatatgaattttccggcggaggaggaggtggtggtggagggtatggatagtaattcgaaggtggt(GGA)5	102	1934	2035	TTCATGAGGAGGAGGAGGTG	GTTTCCGCAAATACCTCCAA	60.191	304
Cicar_201201_TA010442	(TGT)5	15	2054	2068	CGATGTCATCAGCAATGGAC	ACAGCCCCAACAGACTCAAC	60.08	247
Cicar_201201_TA010442	(CTG)5	15	2173	2187	GTTGAGTCTGTTGGGGCTGT	CGAACTCATGGTCTCAGCAA	60.159	165
Cicar_201201_TA010455	(TCT)5	15	1706	1720	CATTTGACAAAGCATGCACC	CCCAATCCTAGCTACCACGA	60.119	256
Cicar_201201_TA010475	(TGT)5	15	255	269	CACCCTCAACTTTGGTTTTCA	TTCAACACCCCTGATTGGTT	59.994	287
Cicar_201201_TA010492	(GAA)6	18	116	133	TGAACCCAAAGGAAGACGAG	GGAATACGGTGTCGCATTTT	60.224	208
Cicar_201201_TA010495	(GA)7	14	2825	2838	TTCTCAGCGAAATACGCCTT	ATCGTTTCCTCCCTATCGCT	59.982	346
Cicar_201201_TA010504	(AAC)8	24	230	253	TCCATGCCTTAACACCACAA	GTGCACCAACACCATCATTC	59.964	348
Cicar_201201_TA010505	(GA)6	12	397	408	TGCAGATCAATTTTTGCAGG	GAGCTTTCGGAGGTTGAGTG	59.809	275
Cicar_201201_TA010519	(AC)8	16	1444	1459	TGGCTGGGGTAATTGAAGAG	AGGCCCCTCACCTTACAAGT	60.066	328
Cicar_201201_TA010525	(ATG)5	15	532	546	TTTTCAACTGGTGTGTTGGC	TCACACCTTGGGACATGAGA	59.591	281
Cicar_201201_TA010530	(CAT)5	15	2695	2709	GGCATCTGCTCTCCATTAGC	CTGAACGGACCGGTTACTGT	59.946	308
Cicar_201201_TA010546	(TA)10	20	430	449	TTGGTTGGACAGTGATGATGA	TTTGTGTTAGTCTTCGAGCTG	59.951	253
Cicar_201201_TA010555	(AAT)6	18	278	295	TAAAATGGTGGGGGACAAAA	ATTTGGCTCGAGTAAGGTCG	60.024	310
Cicar_201201_TA010571	(CT)16	32	145	176	CCTCTTCAAACCATCCTCACA	TCTCGAGCGATCCATCTTTT	60.096	199
Cicar_201201_TA010589	(ACA)6	18	900	917	GCCACCTGAGAATCCCAATA	AAAGGAGACTGCGGCTGTAA	59.894	233
Cicar_201201_TA010627	(GTG)7	21	1065	1085	GTTTGCAGGTTTGAGCTTCC	CCAACTAGGCAAAAGCTTCG	59.859	273
Cicar_201201_TA010645	(GA)10	20	2007	2026	CGGAGAAGGTGAGAGAAACG	CGAAAGCAACATTGAAACGA	59.982	137
Cicar_201201_TA010649	(GCA)6	18	407	424	TACCATTGGGGTGATCTGGT	CAACGAGTGAGCTTATGGCA	60.05	285
Cicar_201201_TA010667	(GA)8aagataaggtggaaattgaagaagcaagcagtggaagct(GA)15	85	1463	1547	CTGAGGATGCTGAGTGGTGA	GATGGCTTTGAGGCAGAGAG	59.98	335
Cicar_201201_TA010677	(AAC)5	15	113	127	TCTCTTTCAAGAGCCACAGAGA	AGTCGGTTTGAAGCTGAGGA	59.353	289
Cicar_201201_TA010684	(AAC)5	15	736	750	CCGATTTCGAATGCTTTGAT	GATTGGAATTAACAGCCGGA	60.038	253
Cicar_201201_TA010689	(TCT)8	24	1096	1119	GCACCAAGAAACAGCACTGA	GAGGATTTTGATGGCGAAGA	60.032	279
Cicar_201201_TA010715	(AG)6	12	148	159	CAAGTGCAAACACCTCCAAA	TGCAGAGAATCCAACAGTGC	59.734	151
Cicar_201201_TA010720	(CA)7ccattcactcaatgatcactacatgcagag(CTT)5	59	32	90	CTTCAACTAAGCTTCTTCTTCTCC	TACCCTCCAAATGGCTTCTG	57.314	232
Cicar_201201_TA010723	(TCA)5	15	672	686	TGTTCATCAACCAAAGGCAA	GAACGCCGAAGAAAATGGTA	60.088	327
Cicar_201201_TA010723	(AGA)5	15	2039	2053	GGACATGATGTTCTAAAAGC	TCACCAAATGGTTCACCAAA	52.31	269
Cicar_201201_TA010730	(ATG)5	15	616	630	TTTTGCTATCGGGGTTTGAG	GGCAAATGAGTTTCCCAAGA	60.067	328
Cicar_201201_TA010762	(TAT)6	18	24	41	TTATATGTTGGGACGGAGCG	TATGGGGAACCAAATTGCAT	60.846	201
Cicar_201201_TA010791	(TAG)6	18	20	37	CATGAATTTCGCAGTAGCAT	CAACACTCAAATTTGGCCCT	56.448	100
Cicar_201201_TA010802	(CA)8	16	391	406	ACCTCATCGGGCGACTTTA	TGTTCAACTAAAGACGGGCTC	60.609	279
Cicar_201201_TA010844	(GA)12	24	1661	1684	AGGGTGACCAACATTCCGTA	AACCCCAGTTGAGAAGTTTCC	60.232	325
Cicar_201201_TA010847	(CAG)5	15	2697	2711	ACATGGATTTCTCGGTCAGC	GAAGTTGAGGGAGTTGCTGC	60.081	350
Cicar_201201_TA010857	(AC)8	16	80	95	TCATCTTCATTTGTTGCCCA	TACAACGGCAGCACCAATAG	60.049	143
Cicar_201201_TA010870	(AG)8	16	1526	1541	TGTTGTGTTGGTCTGCCAAT	GGCCCTTATCCGTCCTTTAG	60.008	310
Cicar_201201_TA010887	(CTT)9	27	217	243	CGGATGGATTTCATGTGTCA	TTGAGGGAAGAAAAGAGGCA	60.33	234
Cicar_201201_TA010892	(GAA)6	18	1584	1601	CATTGATTGAAACGGTGTCG	CGCGCAATGAACTATTACGA	59.964	169
Cicar_201201_TA010905	(CGA)9	27	485	511	TGAAGGTTACGGAGGAATCG	TGTCCCCAAATCATCCTCTC	60.066	350
Cicar_201201_TA010913	(TTC)6	18	1246	1263	GGGTTTTGGAAGAAGGGAAG	GATGCGTAACTACAACCGCA	59.912	346
Cicar_201201_TA010922	(GTT)5	15	1067	1081	TCGAAGAAGGGGAAGAAACA	CATCGTCCAACGAATTAGCA	59.784	282
Cicar_201201_TA010923	(TCT)6	18	141	158	AAGTCGAGGATGTCACCACC	TTGAGTCACGTGCGTGTGTA	59.969	133
Cicar_201201_TA010928	(AG)7	14	340	353	TTGCAACAAATCCGTTCAAG	ACATCACCTTTCCTGCCATC	59.706	211
Cicar_201201_TA010928	(GA)9	18	470	487	TTGCAACAAATCCGTTCAAG	GCCACTCTCTTTTACTCTCACTCA	59.706	334
Cicar_201201_TA010987	(TTA)5ttttcttcaaactcttgaaaactagatgaaccagaattaatattatcagaacactcccaaaaatgat(TAC)5	97	1151	1247	ATGTTCCATTCCCAATCCAA	CCATTTCTGGATTGCTTCGT	59.991	299
Cicar_201201_TA010999	(GTG)5	15	698	712	GTGGTGGAGGAGAAAATGGA	CAAAAGAACCAACATGGCCT	59.903	221
Cicar_201201_TA011017	(AG)8	16	1209	1224	ATTGTCAACAGGAGGCTTGG	CTATTTCGCTTCCTTCGTCG	60.111	285
Cicar_201201_TA011049	(TC)6	12	736	747	CAAAGGGAAGTGATGGAGGA	TGGTTTCATTTGGCATGAGA	60.042	214
Cicar_201201_TA011079	(AGC)5	15	80	94	TCAGGCAAATGAGTGAGTGG	ATGATTTGAATTTGCGAGGC	59.831	101
Cicar_201201_TA011079	(TCT)5	15	231	245	GCCTCGCAAATTCAAATCAT	TAGAAAAGCGTGGGAGAGGA	60.045	277
Cicar_201201_TA011086	(TGA)5	15	69	83	TTGAAGAAGAGGATTATGGG	CTGCAGGTGTAAACCCATCC	54.367	165
Cicar_201201_TA011096	(CAC)6	18	576	593	AAGGAATTGGTGCTTTTGGA	TCCTCTTCGACAATTCGCTT	59.546	172
Cicar_201201_TA011107	(CAT)5	15	743	757	TTTGATCTTGAAAGGCCAGC	AACCAAGGTGACTGTTTTAACCTC	60.331	323
Cicar_201201_TA011130	(TGT)6	18	793	810	CATATTTCCTCCATGCCCAA	ACACCCCTTTGAACCAACAA	60.66	314
Cicar_201201_TA011131	(AG)6	12	2497	2508	TGTTGCTTCCGAAACTCCTT	AACCAAACCTAAACGACAACG	59.853	134
Cicar_201201_TA011138	(AG)6	12	1210	1221	GCACTGCACTTTGAGCATGT	TGTTACTGTCGTGTGTGGCA	60.064	309
Cicar_201201_TA011141	(ACC)5	15	1151	1165	ACCACCTCCACAAGGTGTTC	CAGGCAAAATTCCAGATGGT	59.859	252
Cicar_201201_TA011158	(AG)13	26	2703	2728	AGACGGTTATTCCACGAACG	TTCAGACTAAGCTGCGTTGC	59.993	142
Cicar_201201_TA011166	(TCA)5	15	1045	1059	TCGCTATTGCAAACATCCAG	TGTGCAAGGGTTTTTCATCA	59.833	294
Cicar_201201_TA011191	(CTT)8	24	1352	1375	AAGCGTACGAGGGAGTTTGA	AAGGCAGGAAAGGGAAGAGA	59.875	264
Cicar_201201_TA011199	(AG)6	12	2297	2308	GGGAAGGTGAAAATGAAAGG	CGTCATAAAGCTTCTTCTGCTTC	58.477	340
Cicar_201201_TA011214	(CT)10	20	157	176	TCAAACACCACCCTCACAAA	CGCTTTGAACAGATCTCCCT	59.976	344
Cicar_201201_TA011220	(AC)6	12	523	534	GAAGGGCCAGCTAATGATGA	GCGGATTTCAAAAGAGCTTG	60.177	309
Cicar_201201_TA011245	(ATC)5	15	125	139	GCAGCAATGTCCTCCAATTC	CCAAACATGTTGCTTGATGG	60.613	185
Cicar_201201_TA011246	(TAC)5	15	77	91	CCTTCCTTCTAACTTCTTTCTC	TGGAACTCCCACTTCCATTC	53.488	183
Cicar_201201_TA011255	(TGG)5agaagttgccggtgacggtgttttcgatggt(GGA)6gaaagagaaggggaaggaggaggagttacaggtactgtttgtggaggagga(GAT)10gaaggaggagga(GAT)7	178	2155	2332	TGCAGGAGGTGGTGTTACAA	CCCTCCTTCACCTCCAACTT	60.152	277
Cicar_201201_TA011264	(AAT)5	15	468	482	GCATTGGAACTTGAAAGGGA	GGACAGTCCAGTCGGTGTCT	60.051	198
Cicar_201201_TA011337	(TG)9	18	465	482	TGATGGCGTTATCGTCTCTG	CATCACCAACAGCCACAACT	59.823	346
Cicar_201201_TA011338	(ATT)5	15	2893	2907	CTGCTTCATCGTCAGAACCA	CCGGACATAATGGTGCTCTT	59.984	234
Cicar_201201_TA011348	(TTA)6	18	1304	1321	CGGAGTTGATCTTTGACCGT	TGATCCGAAGCAGTAGAGGAA	60.111	222
Cicar_201201_TA011371	(TGCTCT)5	30	1968	1997	CTCCGTTTAGGTGCTGGAAC	AGATCTCAGGGAACCAAGGG	59.734	278
Cicar_201201_TA011375	(TTG)6	18	2144	2161	GAGAAGGAGGTGGAAAAGGG	TCATGGGACTCTGTCATGGA	60.045	279
Cicar_201201_TA011384	(ACC)7	21	838	858	TTGCGGAAAAACCGATTAAC	AAGTTGCTGCGACGAAAAGT	59.943	326
Cicar_201201_TA011394	(ATT)5	15	43	57	GTTGCTACTATATGGAGTACTTGG	GCACAATTAGCCAAAGCACA	54.242	180
Cicar_201201_TA011466	(CAA)7	21	90	110	AGAACAACCACAAAGACCGC	TGGAATCCCTTTGATTGGTC	60.156	223
Cicar_201201_TA011469	(AG)9	18	1973	1990	TTTGGTAGTGTGGTGACCGA	TCACTCTGCAAGTTTTACGCA	60.001	124
Cicar_201201_TA011471	(CAA)5	15	835	849	CGTGTGAGTCGTGTTAAGGC	ATCCATTGGTGCTGCTGAAT	59.365	258
Cicar_201201_TA011471	(GCA)7	21	1164	1184	ATTCAGCAGCACCAATGGAT	TATTGTAACCAGCAAGGCCC	60.492	285
Cicar_201201_TA011471	(GGA)5ggtgcttcttctgctactactgcttcaccttcaccttcagatgctactcctacaatggagaataatcatcagat(TCA)6	107	1366	1472	GGGCCTTGCTGGTTACAATA	TTTTTGGGTTTCCCTTTGTG	59.96	291
Cicar_201201_TA011477	(TCT)5	15	606	620	GCTTTTGGAATGGTGGAGAA	ACTGCAAGAGCCACTGTCCT	60.051	317
Cicar_201201_TA011484	(CT)8	16	126	141	TTCCTTTCCTGTCTTCATCTCTG	CCAACCAAACAAAACCCACT	59.872	272
Cicar_201201_TA011496	(GAA)7	21	34	54	TCACTCCAGTGGTTGGTTGA	GCCCAAGGTTGATGCATAGT	60.129	145
Cicar_201201_TA011500	(TAA)13	39	422	460	CCACCACTTTCCAGGATTTG	GGAGAACCGACATAAAGGCA	60.345	340
Cicar_201201_TA011507	(TTA)5	15	74	88	CCTTTGTCTCCCAAAACCCT	GCTTCTTGTTGTTCTTCGGC	60.332	231
Cicar_201201_TA011509	(TC)11	22	1920	1941	GGGGAAAATCCCTCGAATAA	GGAGGAGTAGCACAGGTTGC	60.089	112
Cicar_201201_TA011516	(CTA)6	18	493	510	TCGTTCTCTGACCTCCTTGC	TTCCTCCAGTTGTAGCCGTC	60.533	311
Cicar_201201_TA011527	(CCA)7	21	218	238	ACCCATTTTCCACAATCCAA	CGTTACGATATTCGGGTGCT	60.029	277
Cicar_201201_TA011529	(GAA)6	18	407	424	TCTGGGAGAAAAACGAATGG	ATGAAGCCGAAGCTCGTTTA	60.044	203
Cicar_201201_TA011530	(GAT)7	21	2062	2082	GGTGTTGCCAATTCTGACAC	GCTCTCTGTGTCGTGGATCA	58.987	241
Cicar_201201_TA011551	(AG)6	12	1385	1396	TGATGACAATTCGGGTGCTA	CCTCACACACCCGAACAAAT	60.073	281
Cicar_201201_TA011582	(GTA)5	15	228	242	TCCCTCGCGAGTCTACTTGT	TCACATGGAAGAACCAACCA	60.012	221
Cicar_201201_TA011597	(ATT)9atcatc(ATT)6	51	845	895	GCTTGCTCGGCAGTAGAGTT	CTGGCAGTAGGGTTGCGTAT	59.786	328
Cicar_201201_TA011599	(GT)6	12	4679	4690	TTTCTTCATCTGGGGTTTCG	TCACCGACATTGCTCACTCT	60.044	316
Cicar_201201_TA011607	(TCT)6tcacatattcttcaatgtagagctcttgaactttgtttcaatgttgctctcaatagacttc(CAA)5	94	202	295	AGTGATGCGCTCAGGAGTTT	AAGAGCAGCAATGAGTGCAT	60.02	334
Cicar_201201_TA011607	(CTT)7	21	566	586	CAACAACAGCAACCACTTTTG	TGCTGGTTTCTTCTGAGGTG	59.275	333
Cicar_201201_TA011650	(TCT)5	15	80	94	TGTTGCATCTCACTCTCGATCT	CCTCAGAGCCAAAATTAGCG	60.02	150
Cicar_201201_TA011652	(CT)15	30	50	79	TCACACTTCCTTCCTCCCTC	TAGCCACCTCCAAAAACACC	59.228	328
Cicar_201201_TA011664	(ATG)6	18	755	772	GCATTGACTAATGATGGTGGG	CCTCACCAAATCAAACACCA	60.207	129
Cicar_201201_TA011668	(AG)7	14	1563	1576	GTTAGGGAGGGTGGGTTTGT	TGAGACTGATACTCCATATTCC	60.088	236
Cicar_201201_TA011674	(ACT)5	15	401	415	CATTCAGCAAAAGTTCCACG	GTGAATGGCGCAATGTGTAT	59.317	278
Cicar_201201_TA011674	(GA)6	12	3359	3370	GATCGCAGAAAATTTGGGAA	CCCAAAACCAGAACCAAAAA	60.016	208
Cicar_201201_TA011676	(ACA)7	21	212	232	TTCTCAAACATCACTTGCCG	CAGGAACCAAGATTGCAAGA	59.84	110
Cicar_201201_TA011682	(CCA)5	15	1171	1185	CTGCTAACGTTGTGCTGCAT	CGGAACACATCTTCCCTGTT	60.081	247
Cicar_201201_TA011690	(AAG)5	15	523	537	CAAAGTTGAGGAAAGGCCAG	TGACTTTTGTGTCCTCCTGAAA	59.846	198
Cicar_201201_TA011692	(CAC)7	21	1063	1083	AACCCATTTTGCAATCTGCT	CGCTGAGGAGAGAGTTCCAC	59.574	124
Cicar_201201_TA011693	(GAA)6	18	1427	1444	GTTCCGATTGTTCGGAAAGA	TCGTAGCTTATGCGGTTCAA	60.051	319
Cicar_201201_TA011718	(TTG)6	18	775	792	AGGGCTTGCAGGAAAAAGTT	CAGGGTTGCGTTTAAGCATT	60.242	334
Cicar_201201_TA011723	(ATT)5	15	1566	1580	CCACCACCACACTCTTGTTG	CAAGTTTCACAAACTCACTCG	60.039	333
Cicar_201201_TA011734	(CTA)5	15	92	106	CAAACTTAGAAACGCCAGCC	GAAGAAACGGGAAAGTGCAT	59.883	344
Cicar_201201_TA011742	(TC)6	12	158	169	CGCAAGACGAAGAAGAAAGG	GTGGAAGGAAGGATTGGACA	60.125	288
Cicar_201201_TA011743	(CAA)5	15	197	211	GGCGTTAACAACACGAGACA	GAGGGTTTTCGTTGGTCTCA	59.764	163
Cicar_201201_TA011744	(GTG)6	18	2252	2269	CGCGGGTTTGAAGAAGAATA	GCCAGATTCGTGTAGCGAG	60.202	292
Cicar_201201_TA011756	(TCT)6	18	2788	2805	AGTGGTTCGACACCGGATAG	AGAGCAGGGTCCAGAGATTG	59.989	270
Cicar_201201_TA011757	(TGC)5tgttgctgctgctgctgatgctgtgactgctgctgttgttgt(TGC)5tgttgttgctgt(TGC)5	99	2502	2600	TTCGTACCACCACCATTCAA	TCACAACATCAACAGCAGCA	59.816	245
Cicar_201201_TA011767	(AAAAAG)5	30	71	100	CATACATGATGGATTGGACA	TGCTGCAATTGTTCTTCACA	54.982	348
Cicar_201201_TA011770	(AGA)5	15	458	472	AGTCGAACAAGCGGAAGAAA	CAGCTCACGTCTCGCAGTAG	59.993	242
Cicar_201201_TA011772	(ATT)6	18	1335	1352	ACATTTGGTGGAGTGTGCAA	CACCAAATAAATGGCTTGAC	60.008	170
Cicar_201201_TA011778	(TC)6	12	867	878	TCGAATCACGTCAAGTGCTC	CAGAGGAAGAGAAAAGAAAACAGC	59.992	203
Cicar_201201_TA011787	(CT)13	26	80	105	CGTTGCATTCCAAAGTGAGA	TGCAATGATGCTTGGTTGAT	59.84	179
Cicar_201201_TA011787	(GA)8caaaggggtatcatatcatactaaaataataatactaagtgattgatataaatagtttattagtggttgagattcaactaagaaggggatat(GCA)5	123	352	474	TCAACCAAGCATCATTGCAT	AGTGGTGACGTTGTTGGGAT	60.08	348
Cicar_201201_TA011787	(TGG)5	15	955	969	ACATGCAAGCTCAGCAAATG	CAGAAGAAGAACCCATCCCA	60.019	324
Cicar_201201_TA011787	(GTG)5	15	1086	1100	TCTATACGCGCAGCAACAAC	GGTAAAGGTTTTCACCCCCT	60.044	314
Cicar_201201_TA011790	(TTC)6	18	379	396	CAACGTTTCCACTGCAGCTA	TCGGTGTGTTGTTGTTGTGA	60.05	148
Cicar_201201_TA011790	(CA)6	12	830	841	CTGCCACTCACAATTACATTCA	GGTTTTGTTTTTGTTTCCCC	58.701	296
Cicar_201201_TA011828	(AAG)6	18	194	211	GGTGCGAAGAAGGATCTCAG	CCATGGTCTCTTAGGGTGGA	59.95	230
Cicar_201201_TA011836	(GA)8	16	1966	1981	GGAGGATTGAGAGTGGGTGA	GGACTAGGGTGAGGCGTTCT	60.048	316
Cicar_201201_TA011852	(GTT)6	18	1896	1913	GAGAGGTACCTGCGAAATGG	TCTTCTTTTCCTCTCCGCAA	59.694	308
Cicar_201201_TA011856	(ATC)5	15	564	578	TTGAGCCCCAAAGATTGAAC	CGAAAATCACTTGCAGCAGA	60.051	224
Cicar_201201_TA011915	(GTG)5	15	472	486	CCACCGGCAACAGTTATCTT	GGTTCTGACATTTTTGGCGT	59.993	289
Cicar_201201_TA011924	(AT)6	12	273	284	GAGCTTCCTCATCATGCACA	CCAAACAACCACTGACATGC	59.95	225
Cicar_201201_TA011942	(CCA)7cctcagagtcagacccatcaccccttctactattccaatcccaattgctacaccaattatgtcaatcgacttcaataccatccttactatcccaat(CAA)7	138	248	385	ATCCACCACTTCCACCTCAG	GGTCAAGGCGCAAAGTATGT	59.962	330
Cicar_201201_TA011963	(TTC)5	15	2043	2057	CCCTAAAACGGTCATCATGC	GGGGAAGAAGAAGGTGAAGG	60.331	343
Cicar_201201_TA011974	(TA)6	12	256	267	GGACCAGAAAGCCAACCATA	TTCAACATGCCTTCTGTTGC	59.933	292
Cicar_201201_TA011974	(AG)10	20	3570	3589	CATGTTACGAGGTGGTGTGC	CTTTACATTTACGCCCCCAA	60.032	319
Cicar_201201_TA011992	(AGA)5	15	1138	1152	TGCTCATCCAGAGCGTATTG	TTATGAGCTCCCAATCCCAG	59.972	215
Cicar_201201_TA011996	(AT)6	12	118	129	CATTTCGGTGTGAACAATGG	GGGTTCATTTTGCAACTGCT	59.816	184
Cicar_201201_TA012000	(TA)6	12	4077	4088	ACATTTGGTCTGGGTCAAGC	CATGGTTCCTCGTTCCTGTT	59.973	327
Cicar_201201_TA012055	(AT)9	18	1749	1766	TCTTCTTCTGGTGCAATCCC	TGCAAAGCATGCATAAGTGA	60.195	312
Cicar_201201_TA012078	(GAA)5	15	108	122	AGAAGAGAAACGGCACCAGA	GAACATCTTCGCCTTCTTCG	59.989	203
Cicar_201201_TA012103	(TC)6	12	26	37	CCAGCTCTCATTTCACATTTTC	CAGAGTTCCTCAGCCTCCTG	58.836	139
Cicar_201201_TA012118	(GA)10	20	146	165	GGTGACTGGTGGTGACAAGA	TTCCAACGACACCGAACATA	59.55	284
Cicar_201201_TA012123	(AAT)6	18	3549	3566	ACAACTCCGCATGCTTCTCT	TTGATTACTCGGTCACTGCCT	60.02	314
Cicar_201201_TA012187	(TGC)5	15	1563	1577	CTTGCACCAGTATGGGAGGT	AGATTTTCACCCGTTGTTGC	59.989	227
Cicar_201201_TA012202	(AC)12	24	39	62	CAAACCTTTGACCACTTTCCA	GGAAAATTTGAACCAACCCA	59.994	348
Cicar_201201_TA012219	(TA)6	12	211	222	CCGCTGCTTCCATTATATACC	AGACGGTGTAACTGCCGAAT	58.62	328
Cicar_201201_TA012272	(AG)12	24	3300	3323	TGGCCGACCTAACAGGTAAC	CATTTGCACTTCTGCTCTGC	59.993	340
Cicar_201201_TA012275	(CTG)5	15	1624	1638	ACAAAACCCTCGTCCTGTTG	CAACCTGGATCTTTTGGGAA	60.005	320
Cicar_201201_TA012284	(AG)9	18	1174	1191	TTCGGGAACCTTGAATTCTG	CCAACCTCAACCTCAAAACC	60.044	215
Cicar_201201_TA012289	(AAG)5	15	323	337	CGCGACACAACTTTGACACT	AACGAGGATGCAAAGCAAGT	59.946	342
Cicar_201201_TA012300	(TTC)5	15	233	247	ATGGCTTCCCTCAATCTCCT	ATTTGACAACGAGGAATGGC	60.037	184
Cicar_201201_TA012306	(TTG)7atgatgatgatgttgttgctgaa(GTT)8	68	92	159	GGTGATGTTGGTGATGGTGA	TAAGGGCAGCTTTTGAGGAA	60.23	264
Cicar_201201_TA012306	(TGG)5	15	616	630	AGGGCGGTGATTCTTAAGGT	TGTAGCCTCACCAACAGCAC	59.962	186
Cicar_201201_TA012313	(TCT)5	15	1368	1382	TTTACCCTCACCATCCTTCG	AAACCCCAATTCTGTGTTCG	59.926	111
Cicar_201201_TA012327	(TC)13tttttcttcaaaatccaaataactcaaagacacacttctccaataatccctt(TTTC)5	98	49	146	CACCGCTCAATCCTCTCTCT	TCAAATGCAAGGTCTTCACG	59.555	249
Cicar_201201_TA012336	(GT)9	18	28	45	TCTGGTACTGCTCAATTCTGA	AAGCATGAGAGCTCCCAAAA	56.076	123
Cicar_201201_TA012348	(GCTCAA)5	30	319	348	ACAATTACCAGGACGAACGG	TGGTTGTTGGATGAAGCAAA	59.853	338
Cicar_201201_TA012348	(ACATGA)5	30	569	598	TTTGCTTCATCCAACAACCA	TGCTACCACCATTGGATTGA	60.088	230
Cicar_201201_TA012367	(AG)6gttagttaggttagggttcttccgtttcggtttatgcttttccccttccagccaccaaaaccaacctctgcaacctctc(TCTCTT)6	127	2143	2269	AAGGAGGACGTTTGTGGTTG	TTGGTTGATCCTCCAGAAGC	60.005	330
Cicar_201201_TA012405	(CT)6	12	55	66	AACCACAGCCTCAAGAAACC	AGCTAGAAACCGATTGCGAA	59.187	302
Cicar_201201_TA012416	(CAG)5	15	880	894	CCCTCCTACCCTTCTTCACC	CCACCACGCTCGTATCTTCT	59.928	338
Cicar_201201_TA012420	(AG)8	16	2827	2842	CCGCATGCTGTTTTATCCTT	ACTCAAATCACGCTTGCTCC	60.096	173
Cicar_201201_TA012448	(ACA)8	24	257	280	GGCATTGAATGGAACCAAAC	GGCAAACGAACCTTGTGAAT	60.177	175
Cicar_201201_TA012466	(AT)6	12	296	307	ATGACCCCTGGTCCTTTCTT	AACGCACCTGTCTCATTCAA	59.795	327
Cicar_201201_TA012469	(ATTA)5	20	91	110	GAAAGGAACCACCACCTCAA	GTAATTTACACGCGCCACCT	59.943	110
Cicar_201201_TA012470	(CAA)5	15	342	356	CTGCATTTGGAGCTTCTTCC	TAGGTTGTGGTGTTGCCAAA	59.955	159
Cicar_201201_TA012502	(TTG)5(CTG)8	39	1378	1416	AGATAGCTTGCATGGGCTGT	ACCTCAGCAAGCTTTTCCAA	59.866	305
Cicar_201201_TA012520	(AC)11gcttcatcttcaattcaccctaaaccattaacccaacca(CT)6	73	89	161	TGGAATGGACGACAGAAGAA	AGATTCTCGCGTGGGAAATA	59.215	220
Cicar_201201_TA012532	(GTT)5	15	883	897	TTAGCCGTTCTAGGTCACGC	TGGGAGGTATTCCCCAATTT	60.407	282
Cicar_201201_TA012533	(CT)11	22	137	158	GCACGTACCACCGTTTCTCT	CAGCACGTGAAGAACCAAAA	60.179	311
Cicar_201201_TA012559	(AT)9	18	135	152	ACCACAAAACCCAAATCCAA	GTAGGGCAGGGAAAAGGAAG	60.066	348
Cicar_201201_TA012559	(TG)9(AG)10	38	1457	1494	GCTTGCAGAAGGGTAATTCG	AGAGTCCACACCACACCACA	59.845	283
Cicar_201201_TA012598	(CT)6aaaaaccataaaaacctttccca(TC)7	49	43	91	CTTTTTGCCGTGAACGAATC	AACACTAGCAGGGAGCTGGA	60.617	158
Cicar_201201_TA012618	(GA)39	78	1833	1910	CGAGGGATAGTGTTGGGAGA	CTTCATCTCCACCCTGCAAT	60.065	286
Cicar_201201_TA012670	(AAC)7	21	537	557	CAACCAGAAACCCACCTGAT	AAATTCCGCCATTTCACTTG	59.82	284
Cicar_201201_TA012680	(AAC)5	15	2751	2765	GAATCTCCGAAACCTGTGGA	CCAAATTTTCCAAGCAAAGC	60.05	326
Cicar_201201_TA012686	(TTA)7	21	456	476	AGATCCACCTCCACCTTGTG	TGGAGGTTGTGTTGTTGGAA	59.962	184
Cicar_201201_TA012686	(TCT)6	18	996	1013	TCCATCACATGGCTTTTCAA	TTCTGGCTAATCCTTGGTGG	60.049	271
Cicar_201201_TA012706	(TTC)6	18	917	934	CCTCCACCACCACTTCAGAT	ACAGAGGAAGCGAAGCAGAG	59.962	283
Cicar_201201_TA012734	(TTG)5	15	1517	1531	GTGCACCATGCTTGAATGAG	TGTGCCCCATTTCACTACAA	60.272	223
Cicar_201201_TA012749	(TTG)6	18	328	345	AATGGCGAGGTTGAGATTTG	TGCACCTTAATCAAAAGGGC	60.074	308
Cicar_201201_TA012770	(ACC)5	15	286	300	GTCTCACGGCCTCTGAACTC	CGTATTTCTGCAGCCCATTT	59.993	229
Cicar_201201_TA012773	(AGA)5	15	792	806	TCTGGTCACAGTGGCACTTC	CATTGCATCCCTCCATCTCT	59.872	234
Cicar_201201_TA012777	(GCT)5	15	510	524	CCTCGCACCATTCTTTTTGT	AAGGCTCATGTTAACGGTGG	60.11	246
Cicar_201201_TA012777	(ATC)5	15	840	854	ACATGAGCCTTGCCAATACC	TGGTGGTGAGGTTAGAGGCT	59.962	258
Cicar_201201_TA012778	(TGT)5	15	573	587	AGCACATTCCCGTTTACCAG	TGCCCAATTTCAGATGTTGA	59.993	316
Cicar_201201_TA012786	(TC)9	18	121	138	CTTGCACAACACTTTCCCCT	AGTGAGTCCAAGCCCCCTAT	60.149	306
Cicar_201201_TA012807	(GAA)6atagtagtagt(ACA)5	44	325	368	AACATGCATAAAAGCCTCCC	CTTTTCCATCCATTGTGCCT	59.046	208
Cicar_201201_TA012827	(AC)7	14	54	67	TTTTCCAACGTTGTCATCCC	CAGAGGATGAATCCCTTCCA	60.734	277
Cicar_201201_TA012850	(TC)10(AC)7	34	69	102	AGCCAGCAGCACAGTAGTGA	TGAGGATGGAAGTGGAAAGG	59.801	234
Cicar_201201_TA012859	(TTC)5	15	1722	1736	GGAAGCACGAAACATGGATT	ATCGCAGTGGAAGAGAGGAA	59.939	333
Cicar_201201_TA012862	(GAA)7	21	1222	1242	GAACACTTGAGACGCGTGAA	CACATTCACACACTCCTCGC	60.032	220
Cicar_201201_TA012885	(GA)11	22	85	106	AGCAGAGTTCAATTGTCGAA	GACTTCATTTCCGGCACCTA	56.055	166
Cicar_201201_TA012901	(CT)6	12	27	38	TGAAACCGTTAGAAGTTACGC	TTCTCTCCGAGGTCCATGTC	57.153	332
Cicar_201201_TA012920	(GAT)6	18	2009	2026	CCGGAATTGAGGTCAAAGAA	GGTGTGGGAACTATGTCGCT	60.044	292
Cicar_201201_TA012922	(AG)8	16	190	205	ATCCAAGACATGTGAACCCC	TGTGTGATGAAGGGTGAGGA	59.636	219
Cicar_201201_TA012922	(TCT)6	18	2022	2039	ACCCTTTTTGTGGACTGTGC	GATGCGAAGTTGAAGCCATT	60.012	291
Cicar_201201_TA012923	(ATT)7	21	113	133	AGGATGACGGAGGAGGAAAA	AACTGGATACGCCACTTTGG	60.959	253
Cicar_201201_TA012925	(CAA)5	15	178	192	CTTTGTTCTCTGGTTTCCCG	ATGCACTGCTTCCCACTCTT	59.705	323
Cicar_201201_TA012932	(TA)9tttataatacactcatctagttgaagaagaaggtttagttatatatatttatatataagagttgagctgc(TA)9	106	96	201	TTGCATGTGGATTTTTCCAG	CCTCTGCATCTGGATTTGGT	59.518	346
Cicar_201201_TA012932	(AAC)6	18	1144	1161	GAACCGGACAATTCGATCAC	CTGCTTCCTCCTCCTTGTTG	60.326	298
Cicar_201201_TA012932	(TGG)5	15	1554	1568	GCAACTGCATTGCTTCAAAA	ATCTGACCACCAACTCCCAA	59.999	326
Cicar_201201_TA012932	(ATC)8aacatgcacctgctgcttttagtaacatgccttctatggaaaacaatgctgctgcaccatcgtctttt(GGA)5	107	1685	1791	TTGGTGGTGGAAATGAACAA	AAAATTCCCTCCTCCACCAG	59.792	350
Cicar_201201_TA012937	(TA)6	12	214	225	CCACGAAGTTTCTGCACAGT	GGTCTGTATGCACGGGAGAT	58.932	254
Cicar_201201_TA012946	(AT)6	12	1241	1252	ACGGGTGTGTTTGAGCCTAC	AGAATCCAATGCAACCTCTCT	60.035	248
Cicar_201201_TA012950	(CAC)7	21	4278	4298	AAACCTACCAACCCAAACCC	GTGTGAACTACTAATGTTTTCCCC	59.955	162
Cicar_201201_TA012953	(CAC)8	24	1539	1562	CCCTGTAGCTCTAACTGCCG	ATGGACTTGTACGGTCGGAG	60.03	273
Cicar_201201_TA012967	(GGT)5	15	3930	3944	TGGAGAAGAGATGGGTTTGG	GCAGACCTGATATCCTAAACACG	60.042	248
Cicar_201201_TA012984	(TA)7	14	872	885	TGGCCCAAATTTGATTTCTC	CGGACTGATGAATCACAAACA	59.878	233
Cicar_201201_TA012989	(AAG)6	18	519	536	GATGCTCGATCACTTCACGA	TTCGCATATCGAGTTTTCCC	59.95	177
Cicar_201201_TA012996	(GAA)5	15	1667	1681	GAAAGATGCAATTTGTGCGA	TGACCCTTGTCTCAAGCTGT	59.816	270
Cicar_201201_TA013009	(AG)7	14	1822	1835	AAGATGAATTGCCCTCATCG	TCCATTCGGTTCTCTTCCAT	60.036	298
Cicar_201201_TA013038	(TGA)5	15	1662	1676	AAGAATTGGGAAAAATGGGG	CCGAACTTTAGCAACTGCAAC	59.992	290
Cicar_201201_TA013042	(ACC)5	15	344	358	AACCGGCGAGTTAATTTGTG	CCCCACCGAGAAGCTACTTA	59.996	254
Cicar_201201_TA013072	(TC)16	32	159	190	TCTTAGTCCTCACAAGGGAACA	ATCAAGGATCCTGGTTGCAC	58.837	200
Cicar_201201_TA013074	(TTG)5	15	891	905	CCAACATCTTAGTTGCCGGT	AGACAGCAAGCAAGCAGTGA	59.993	274
Cicar_201201_TA013103	(ATC)7	21	2977	2997	CATCGTTAGTTGCAGGAGCA	GACGCAAGAGGACCTCAAAC	60.011	313
Cicar_201201_TA013105	(TC)6	12	135	146	ACAATACGGCAACAAGAGGG	CAGAGACCAAGGGAAGCAAG	59.993	267
Cicar_201201_TA013113	(AT)9	18	3150	3167	TTGGGGAATAATTTTGGCTG	CCTGATGATCAAAAGGAAAGC	59.767	200
Cicar_201201_TA013121	(ATT)7	21	842	862	GCGGCCATTCTACTGTCAAT	GACCGAAGTCTTGGTGGAAA	60.103	251
Cicar_201201_TA013131	(GAA)5	15	2129	2143	CGCGTGACAGAATGAGAATG	ATCATAACTCGCCAACCGAA	60.413	320
Cicar_201201_TA013132	(GAA)7	21	65	85	ACAAACAAGCATGAGCGAGA	TCACTTGGTCTTTCGGAACC	59.596	296
Cicar_201201_TA013139	(ACA)5	15	281	295	AATCCACCGAAGAATGCAAC	AGTTGCAGGAGAAGCCACAT	59.939	267
Cicar_201201_TA013147	(AAGAGA)5	30	2565	2594	TTGGTTCTGCAGCACAAGTT	GAAGATGGAAACAGCCTTCG	59.49	274
Cicar_201201_TA013150	(TCACTT)5	30	1791	1820	GGCGGTGATGATGAAGAAGT	GAATCCTGTTATGGCGGAGA	60.081	252
Cicar_201201_TA013157	(TCT)6	18	198	215	GAGTTTTGGCGAGGATTGAA	ATTCCAAAGCGACGAGTTGT	60.192	273
Cicar_201201_TA013168	(GAA)5	15	1353	1367	GCCTTGGGATATCATGTGCT	AATTTGCAAGCTTTGTTGGG	59.923	161
Cicar_201201_TA013170	(AG)7	14	1592	1605	TTCAAATCCGTCTCCACCTC	TCTCATCCTCAACCCTGGTC	60.05	308
Cicar_201201_TA013175	(TC)8	16	88	103	ATAGCAGCAATTTCCATCCG	GTCCCACGAAGTAAGTCCCA	60.06	202
Cicar_201201_TA013175	(CAC)5	15	582	596	TGGTGGTGTTCTTGTGATGG	TGACCTCATTTGGAGCAACA	60.416	299
Cicar_201201_TA013199	(TC)9	18	139	156	TGTCTTTGAGTGAACCAGACAA	ACTGCCATCCATGTTTCCTC	58.397	330
Cicar_201201_TA013201	(TGT)6	18	1876	1893	CATTTGCAATCGGTTGACTG	GGAGTTGGTGGTCTCACGTT	60.111	271
Cicar_201201_TA013231	(TGG)5	15	1347	1361	TGGCTGGACTATTAGGTGGC	GACCTTCCATTGTTGGCAGT	60.096	349
Cicar_201201_TA013247	(AC)6	12	179	190	AACAAGGGGATGCAATGAAG	TCGTGTTGCTCCTGATGACT	59.933	285
Cicar_201201_TA013258	(GA)13	26	2305	2330	GTCATCAGCTTCAACGAGCA	AGCGGCTCTGAGTTTCTTTG	60.144	343
Cicar_201201_TA013270	(AAG)5	15	287	301	CTCTGCAGCGACTACATCCA	TAAAACAAATCCGGTGGGAG	60.16	340
Cicar_201201_TA013275	(GA)10agagagaaaacgcaaagatgccgacagagaagagaagagaatgggtgaagaaagagtaaggaaataataagagagagagaaagagaggggtaggaaga(AAG)7	139	116	254	CAGGGGAAGCAATCATCCTA	CGCTGTGAATTCGATTGATG	60.029	336
Cicar_201201_TA013279	(GTT)6atggaggatggtgcggtgggggattttgagagggaggatgagattttgaagggacgagaactaatgagttttggtttgttgaaaatgg(GA)6atgttagtttggtgttgctttttgggaagataggatgtgaagaagaagagaaagcggatctggaagg(GGT)5	200	1966	2165	GGTGGGTGAGAAGCGAGATA	TCGCATTACCATCACACACA	60.218	301
Cicar_201201_TA013296	(AAT)7	21	55	75	GATTTTCACCACAGGCCAAT	TATGGCTGTCTCAGTGCCAA	59.797	285
Cicar_201201_TA013310	(GTG)6	18	258	275	AGCCAGGTTCTGAGTGGAGA	TCCAGCAAATATTCATGGCA	59.986	271
Cicar_201201_TA013343	(TGA)5	15	179	193	TGTGTTGCTTGGATTGCCTA	GCAGTGATCCTTTGGGAAAA	60.257	193
Cicar_201201_TA013352	(ATG)5	15	723	737	CGTAAGATGGAACTCCCCAA	CAAGTGTCCAAGAATCAAGGAA	59.926	336
Cicar_201201_TA013377	(AAG)5	15	7540	7554	GGGCTATTGATGCTCATGCT	TTCATCATCACCAGCTACGC	60.207	129
Cicar_201201_TA013387	(AATT)6	24	1217	1240	AAGTAGGAGCATGCATTCCG	AAATAGACGGGGCCAATTTC	60.235	329
Cicar_201201_TA013403	(GA)7atgagatga(AT)10	43	2590	2632	GAATTGGGGGAAAACCCTAA	TTCACGTCTCCACCGAGAAT	59.992	138
Cicar_201201_TA013407	(TCT)7	21	80	100	GTTTCGGATTTTCATTTCCC	GTATCCACGCTTTGCCATTT	58.343	236
Cicar_201201_TA013411	(TA)6	12	103	114	TGTGGTCACTTGTGTTGTCTTG	GGCCTTGAACTTTGATTTGG	59.685	338
Cicar_201201_TA013411	(CAT)5	15	442	456	CAAATCAAAGTTCAAGGCCA	GAACTTGGACTCCCTCCTCC	58.745	319
Cicar_201201_TA013413	(TG)6	12	3041	3052	GTCAAAGACTAGGGGAGGGG	CACACACCATGCAAACACAA	59.928	335
Cicar_201201_TA013452	(GAA)5	15	105	119	CTCATTTTGTTTTGCCGGAT	TCAACACGCTCGTCAATCTC	59.938	218
Cicar_201201_TA013472	(GAA)5	15	2352	2366	AGTGAACGAGAAGGGAGGGT	CTCTTTTACGACGCCGTTTC	60.111	108
Cicar_201201_TA013474	(ATG)5	15	1779	1793	AATGGACAACCTGCTTCCAC	AATTCATTGCCCTTGCACTC	59.973	124
Cicar_201201_TA013493	(ATC)8	24	516	539	ACCGTTCTCTAGGACGACCA	TCGCACAAGAGTTGGAGATG	59.721	317
Cicar_201201_TA013541	(AG)8	16	4054	4069	GCAACTGCTCTTGAGGGAAC	TGAACTTCACTCCGTTGCAC	59.997	336
Cicar_201201_TA013562	(TA)6	12	1631	1642	GTGGCTTGAACATTTCGGAT	CAAAACATTGCTGCTTTTCG	59.939	321
Cicar_201201_TA013581	(TGA)6	18	545	562	CTGAATGACTGTGCCTTCCC	AAGGGACAAAGCAAAGCAAA	60.656	321
Cicar_201201_TA013586	(GTT)7	21	1211	1231	CCCATGAAGTTGGCTTTGTT	TTCTCCAAACCGTTGATTCC	59.971	319
Cicar_201201_TA013644	(ATC)5	15	360	374	GCCAAAAGAACCATTTCCAA	TGATCACCCAATGGGAATTT	59.916	258
Cicar_201201_TA013666	(TCT)5	15	1209	1223	TACCAGAGTGCCTTGGTTCC	CTTAGCTGGCATGGCAATTT	60.111	277
Cicar_201201_TA013666	(TTG)6	18	1374	1391	AAATTGCCATGCCAGCTAAG	CTCCTCCACAAAATTTCACCA	60.23	168
Cicar_201201_TA013682	(TCC)5	15	270	284	CCTCCTCCAATCATTCTCCA	ACATCCTTCTCCGAATCCCT	60.003	259
Cicar_201201_TA013690	(ATG)7	21	1447	1467	AGGCCTTGTTTGTTGAGGTG	TTCTCCTCGATTTCAATGGG	60.149	205
Cicar_201201_TA013704	(ACA)6	18	58	75	CCAAGTCCTCATGGGTTCAA	TGGCAACCTCAAAGTAAGGG	60.892	125
Cicar_201201_TA013726	(AG)8	16	3023	3038	GGACAAGGTTCCAACAGCAT	GTTCGGACCGAGTCACTTTC	59.973	188
Cicar_201201_TA013750	(TCTCTT)6	36	943	978	TTGGGAAAACTTGTTCGAGG	AACTACTCATCACACGCAG	60.081	246
Cicar_201201_TA013772	(AG)9	18	2277	2294	AATTATGTCGGCGGAAGTTG	GCCTCGTAGAGTGGCTTTTG	59.96	284
Cicar_201201_TA013795	(TGT)6	18	234	251	CCAAAACAGGGTCCAAGCTA	ACCCAACGACCACTCTCAAC	60.103	297
Cicar_201201_TA013823	(TGG)5	15	445	459	GTTTGGTGAAGACGGATGCT	AATGATGGGGTTGTGGTTGT	60.119	180
Cicar_201201_TA013839	(CAA)5	15	908	922	TCAAAATGGAGGAGGGTTTG	CGTTGAAACTCACCATCTGAA	59.903	222
Cicar_201201_TA013845	(ATG)5	15	971	985	TGGACCAGGAGCAGTTCTTT	TTGGTCCACCAAGTAGTGAAGA	59.844	302
Cicar_201201_TA013858	(AATG)5	20	1362	1381	ACATCACCTCCTCCGTTCAC	AAAGGAGCTCGTCCCGTAAT	59.969	317
Cicar_201201_TA013906	(GAT)5	15	632	646	ATGGATGCACATGGTGAGAA	TTGGCTTCCAATGGAGGTAG	59.925	332
Cicar_201201_TA013917	(AG)12tagagtt(TG)7agagtagaaatgaagacgcgtaagaaagaaggagatacaatacaaag(GA)8	108	3867	3974	TTTAGAAGCCAACCACCACC	CCACACATTCATTCATTGCC	59.971	205
Cicar_201201_TA013924	(ATC)6	18	587	604	GAGGAATTGACCCTGCAACT	TGTTCTTGTTGACGTGGAGG	59.141	322
Cicar_201201_TA013935	(GAA)7	21	195	215	CACTCCACACTCCACCAATG	ATAATCGACGGGAAAAGGCT	59.997	200
Cicar_201201_TA013949	(TCA)5	15	206	220	CAAACTAACCTGCGCAACAA	GGGACCCACATAAAGGGAAT	59.911	129
Cicar_201201_TA013951	(CGC)5	15	158	172	CAACAATGAGCAGACCAGGA	TCAGAGTCGGAGGAGGAGAA	59.831	316
Cicar_201201_TA013981	(GA)11	22	1232	1253	ATTCACCTTCACCATCAGCC	TCTCTTCCTTCCCTGAGCAA	59.934	288
Cicar_201201_TA013989	(AC)6atcata(AT)7	32	1148	1179	TTTCCTCCCTAGGAAAACCC	ATTTGCTGGCTTCATTGTCC	59.393	278
Cicar_201201_TA013989	(TGT)5	15	1835	1849	GTGACCGAGCTCACGTGTAA	AAAACCCCTCATTCCCATTC	59.905	273
Cicar_201201_TA014010	(TTG)7	21	878	898	CAGCAACGTTGGAGTCTTGA	GCAACGACGGAGAAAACAGT	60.025	159
Cicar_201201_TA014015	(TTA)5gggtt(TAA)6	38	103	140	AACGGTCCAAAAGTTACCGT	CCAACGTTAATCCACCCACT	58.486	112
Cicar_201201_TA014029	(GAA)10	30	1597	1626	GAAATCGGGGTTGTTAGGGT	CCAACGCTTTCTTCTTCCAC	60.053	332
Cicar_201201_TA014029	(ATC)6	18	1768	1785	AAGAGGAGAAGAGGGCTTCG	ATCCGCTGCTTTGTGATTTT	60.088	215
Cicar_201201_TA014033	(AG)6	12	1435	1446	TCCAGATGGCAATTGGATTA	TGCTTGGGGAAGACATTG	58.917	312
Cicar_201201_TA014043	(TGC)5	15	389	403	CAGCCTTCTTCTGGATCAGC	TAGCCACATCCCAGGAAAAC	60.096	327
Cicar_201201_TA014073	(AAG)12	36	201	236	GGTGGTGGAATGAGGAGAAA	ATCACTTCTTGCCATGTCCC	59.903	106
Cicar_201201_TA014161	(ATG)5	15	1258	1272	GACCTTCTTGCATCTGGCTC	GCATCACCTGCAAAGTACGA	59.957	280
Cicar_201201_TA014214	(TCC)5	15	685	699	AGAAATTCGATGTTCCGACG	TGTTTCGCGTATCTCATCCA	60.074	278
Cicar_201201_TA014249	(TG)6	12	1956	1967	ATGTCTTCGAGCGAGCGTAT	GCTCAAAATATCTAAGCAGAGG	60.007	350
Cicar_201201_TA014258	(TCT)5	15	417	431	TTCCCAGCAAACTTTGGAAC	TCAAGTCAATGCAAGTTCGC	60.088	198
Cicar_201201_TA014260	(TGT)5	15	487	501	GAAGGTAAGCGAGTGCAAGC	ATTGTGGGAATCAAGCGAAG	60.162	205
Cicar_201201_TA014260	(CTA)5	15	958	972	TCAAAACCACGGTACGTTGA	GAGAGAGAAACACACGCACG	60.004	350
Cicar_201201_TA014260	(TC)6	12	1363	1374	CGCATTCAACTCATTCGTGT	TGCACAACCTTCAGAGAGAGAG	59.722	181
Cicar_201201_TA014275	(TC)8	16	76	91	GGAGTGAGCTCAAATCCTGAA	TGCAACGGATCAGAGTGAAG	59.42	271
Cicar_201201_TA014287	(AT)8	16	349	364	AGGGCTTCTAACAGATGGCA	AAAGAGCTTGGCAAAGCAAA	59.836	266
Cicar_201201_TA014328	(TC)6	12	613	624	ATTTTGCGGTAAATTCGGTG	TCCCAACCCTGAAAACAAAG	59.832	183
Cicar_201201_TA014332	(ATT)5	15	1786	1800	TGTCCCAACTTAGCAGCAGA	GGTTCAGAAGCAACCGACAT	59.591	327
Cicar_201201_TA014342	(CT)8	16	63	78	TCCCTCACAAATATCACACACA	AGTTGGAGCGAAGTTGGAGA	58.9	159
Cicar_201201_TA014350	(TTA)6	18	836	853	GCCATGGTTTTGGCTTAGAA	CATCATAAGATCCCGTCCGT	60.074	262
Cicar_201201_TA014354	(CT)6	12	4788	4799	TCCACAAGCCCACCTTTATC	GTTCCCCAAAACCCTTGAAT	59.933	250
Cicar_201201_TA014359	(CCACCG)5	30	991	1020	GAGGAATGTTCCGAACCAAA	TTCTGAGGGAGGGGAAGAAT	59.91	183
Cicar_201201_TA014395	(CT)7	14	128	141	ATGAAATGCAATGTGTGCGT	GCGCAGGTTTTCTTCTGTTC	60.003	336
Cicar_201201_TA014405	(TC)7	14	670	683	CATCGGTTTCACGTGTTGAG	CATTGCATCCACCTCCTCTT	60.152	322
Cicar_201201_TA014407	(CTT)7	21	155	175	GGAAAGTGGTGTGCAGGAAT	TGGCGGCTATGATATTGACA	59.973	199
Cicar_201201_TA014409	(AG)14	28	2267	2294	GAGGGAAGCGTGTCAAAGAG	ATCCCCTCCGACATTTTCTC	59.989	128
Cicar_201201_TA014428	(GAA)6	18	1259	1276	TCCTTTCACTGCTTTGCCTT	CGATCCATCTGGAGTCTTGAA	59.993	177
Cicar_201201_TA014431	(TTG)11	33	916	948	TTTAGGGACGAAAGCACCAC	CCCAAACCAAAAACCACATC	60.11	148
Cicar_201201_TA014436	(CCA)5	15	164	178	GGCCAATTCATGTACCTCGT	TGGTGTGATTTTGGTGGAGA	59.82	276
Cicar_201201_TA014446	(CAG)5	15	1042	1056	CTCACCATGCGAACTGAGAA	TGCCGAGCTCATGAATAGTG	59.984	331
Cicar_201201_TA014447	(TA)7	14	6054	6067	ATGGCTGGTTTATGCCTCAG	CAAATCTACGGGCTGAGTTGT	60.096	331
Cicar_201201_TA014453	(TTG)6	18	2771	2788	GACCTGAAGTAACGCGGTGT	GATGAAGCAATGTGATACGCA	60.179	327
Cicar_201201_TA014461	(TGA)11	33	456	488	CTTCTTCTGCACCCGTTGAT	ATCATTCTCCGGTTTTGCAG	60.255	209
Cicar_201201_TA014462	(GA)9	18	769	786	AAATTCGCCATGGTTTCTTG	AAGACCCTTCCTCCTTCTGC	59.938	153
Cicar_201201_TA014483	(GAT)5	15	2167	2181	GTGCCAGGAGAAGGTCTCAG	CAGGAAAATTTCTTCGCAGC	59.986	289
Cicar_201201_TA014526	(GTG)5	15	1392	1406	GCATTTGTTCCACATTACATGG	TCCATTCACAACCGTAAGCA	60.117	348
Cicar_201201_TA014574	(TGT)5	15	1008	1022	CCTCCACAAGTCTCCTCTGC	TTTTTGGCCCAACGTTACTC	59.986	344
Cicar_201201_TA014575	(GAA)6	18	521	538	CTCTTCCTTTGGTGGAGCTG	CCACTGTGCCAGAGAAGTCA	59.982	230
Cicar_201201_TA014577	(TTG)5	15	1411	1425	GCGAGCATCATTTTGTGAGA	TTGGCGGTAACAGTGATTGA	59.955	342
Cicar_201201_TA014583	(AAG)5	15	105	119	TGTGTAGGTCCCCACTGTGA	CGATTTCCATCCAAAACCAC	59.997	191
Cicar_201201_TA014584	(AG)6	12	2100	2111	TTAGAAATGGTGACGGAGCC	CCCATTCGAAACTCTTGAAA	60.074	268
Cicar_201201_TA014599	(TC)9attcctctcttctctatccctaaaacacaaaccattccataatccattcttccaccaccgaacacaacctgttccatttttttattaa(TATT)5	126	1482	1607	ACAAAGATGAGCTTCGCCAT	CAGCAGAGTCCAATTCAGCA	59.843	275
Cicar_201201_TA014600	(TGA)13	39	3240	3278	TGGATTGAAGATTTCGAGGG	CGACAGCTTTTTCTTTTGCC	60.006	289
Cicar_201201_TA014626	(TGAA)6	24	795	818	TAGTTTCCCTCCCGACAATG	GGCCTTAATCAATCACCCTT	59.926	304
Cicar_201201_TA014647	(AAT)6	18	258	275	CACACCCTCATCAACCATTG	CAAAAGGGCGTTAAGGTTCA	59.806	316
Cicar_201201_TA014666	(AAT)5	15	182	196	AAGTCTGAATACGTCGCTAA	GTGATGTCGACGTTGAATGG	52.838	115
Cicar_201201_TA014679	(AGA)5	15	57	71	AATTCCCGCTCAGAGAAACA	CGTTACTTTCTCCACCTCGC	59.813	112
Cicar_201201_TA014688	(TC)6	12	1188	1199	ATTTTACCCCTCTCAAGGGC	TCTACAGGGGGAAAGACAGC	59.42	173
Cicar_201201_TA014699	(TTC)5	15	1117	1131	CTTGGTTGGTTTTGCTTTCA	TTAAAATGGCTGCTTTGGCT	58.794	315
Cicar_201201_TA014699	(CAT)5	15	1500	1514	TTAGCCAAAGCAGCCATTTT	AGATGGGAAAGGAAGGGAGA	59.853	276
Cicar_201201_TA014701	(ATT)5	15	990	1004	CCCTGAAGCTGAACAACGAT	TGGTATTGATTGGGTTTTGG	60.255	245
Cicar_201201_TA014746	(TTC)5	15	120	134	TACAACACCAACGACGCATT	TTTTGTCGAGTCCAACCCTC	60.035	216
Cicar_201201_TA014757	(AGT)5aatattgttagac(TTA)5	43	194	236	TGTGATGGTAGGTGGATTGAA	GCTGCTTTCGAAGAGAATGG	58.836	233
Cicar_201201_TA014768	(ACA)5	15	105	119	TTCTTCTTCTTCACAAGCCTCA	AAATCTTCGATGGATGCAGG	59.238	217
Cicar_201201_TA014768	(AAC)5	15	2155	2169	CTAGAGATCGCCGCTTGAAC	TGTGTGCAAGGTTTTTCTTCC	60.118	298
Cicar_201201_TA014769	(CAA)5	15	79	93	GCTTTGTAGCGGTTACTGGG	GTCGACTTCGAGAAGAACGG	59.769	298
Cicar_201201_TA014777	(TTG)6	18	423	440	CTGTGGCTGTGCTGTCTGTT	AGATGAGACATCTCCGGTGG	60.096	310
Cicar_201201_TA014838	(TTC)5	15	286	300	GCAGCTTGTAAAGGGTTTGG	TGCTGGTCTTGTAGCTGGTG	59.747	168
Cicar_201201_TA014843	(AG)11	22	2664	2685	CTTGCATCATTTTGCTCCTT	TCTCTCGTCTTGTCTCAACATCA	57.971	213
Cicar_201201_TA014853	(AG)6	12	384	395	TATGGTGTGCCCACTTTTCA	CTTTCCAGGGTGAAGATCCA	59.964	308
Cicar_201201_TA014860	(TC)6	12	40	51	ATTTTTGTTTCGCCCATTCC	TCCATGATCGTTTGCATTGT	61.021	138
Cicar_201201_TA014860	(GTG)5	15	1179	1193	AGCTCCATCTTCAATGGGTG	AGCACTACCCAAACCACCAG	60.073	190
Cicar_201201_TA014885	(CAA)6	18	2799	2816	TTCCACCATCACTTCCATGA	GCTGAATCAATTTCACAACTGG	59.893	258
Cicar_201201_TA014894	(GAA)5	15	88	102	AAAGGTGGGGTGAGGAAAAG	ATCCTCCAGCTTTTGACCCT	60.332	156
Cicar_201201_TA014897	(TAT)6	18	1259	1276	GCTTGATGCTTCTTCCTTGG	CATTGCCAATTGCTATGTTG	59.955	263
Cicar_201201_TA014911	(TC)6	12	229	240	GCAGATTCTTCCCATATGCC	TCTTGTGTCCATTTTGCACC	59.491	275
Cicar_201201_TA014933	(TAG)5	15	103	117	TGTTGGATCAAGAAGCAAGAGA	TTGTACCAACACCATGCTCC	59.993	297
Cicar_201201_TA014934	(AG)7	14	56	69	TTTCATTGCGTTGCACTCTC	GAAAGGGTCGATTCGTTGAA	59.995	209
Cicar_201201_TA014935	(CT)12	24	26	49	TTGCTGTTAAATCCACCTTCC	CATCAGCAATGAGAGGACGA	59.077	243
Cicar_201201_TA014937	(ACA)5	15	188	202	ATGGGTTTACCATGGCGTTA	ATGCCGAGAAAATCATGGAG	60.074	127
Cicar_201201_TA014942	(AG)7	14	2182	2195	CGTTTACGGTTCTCCGTGTT	ACCACCCTTTCTTCAAACCC	60.03	305
Cicar_201201_TA014948	(TGA)5	15	209	223	GGAAAGCAGCAGAAGATTGG	GAGAGAGAAAGGGTTCGGCT	59.955	138
Cicar_201201_TA014970	(ACT)5	15	154	168	ATGGTTAGTATGGCGTTGCC	TCATAGTCCCAGCTCCAACC	59.851	313
Cicar_201201_TA014992	(AAC)5	15	89	103	CTTTGATCCATGGGAGAGGA	GGCTCGTGATTAGATCGGAA	60.003	235
Cicar_201201_TA015014	(TTC)5	15	35	49	TTTCTGTCTAACATTCTCTACCGC	AAATCACAGCCACCATAGGC	59.017	207
Cicar_201201_TA015018	(CT)6	12	53	64	AAATAAGATCGCAACAACTCCC	AGGAAGGGGAAGTGGAGAAA	59.506	143
Cicar_201201_TA015020	(GAA)5	15	1221	1235	TGCTGCCATGAGAAATCAAG	CCCAAGACAGCACAAGTTCA	59.948	339
Cicar_201201_TA015027	(GAA)6	18	98	115	TGGGTCCAATAGAAGATGATGA	CAAGGGAAGTAGCAACGAGG	59.387	195
Cicar_201201_TA015032	(CA)6	12	80	91	GCACCATCTTTTCCCTCTCA	ACCCGGCTCTTGAACACATA	60.195	259
Cicar_201201_TA015033	(AT)6	12	2932	2943	TATTGTCATTCCTTTGGGGG	AAAAGCACTCACACTAAGCCT	59.617	331
Cicar_201201_TA015048	(TG)9	18	1523	1540	GTGGTGAGAAAAATGCGGTT	ACGATTGGTTCGAAGAGTGG	59.978	265
Cicar_201201_TA015066	(CAA)5(CTT)7	36	114	149	CGATTCAGAGACATCCCCAT	ATGGCAACGGTGTAACCTTC	59.886	343
Cicar_201201_TA015067	(ATT)5	15	282	296	TGGACAAAGGAGAAAAGGGA	TGGCAGCTTTATAGGACTGAGA	59.641	342
Cicar_201201_TA015075	(CT)6	12	525	536	TGCAGAAGCCAATTCCTCTT	GTTGAAATCGACCTGGAGGA	59.955	276
Cicar_201201_TA015075	(AGA)8	24	2396	2419	AGGAATTTGATGGTTTCCCC	GCATCGTCATCTTTGCTTCA	59.996	322
Cicar_201201_TA015077	(GA)7	14	194	207	AAAGGGGGCAAATTGGTAAT	TTCTATCCCCTTCTCTCTCTC	59.55	171
Cicar_201201_TA015078	(CTT)5	15	2185	2199	AAACCCAAAAGACCAGCAGA	GAGACATGGCACAAAATGAGAA	59.711	322
Cicar_201201_TA015082	(ATT)7	21	212	232	GATGATAAGAACCGCGAACC	CATCCTTTCCCCTCTCCTTC	59.533	232
Cicar_201201_TA015087	(TC)8	16	111	126	CGCTTCCTTTTCCTTTTCCT	CCGTGAGCGTGAGAGTGTTA	59.829	189
Cicar_201201_TA015087	(AG)6a(AG)6	25	2644	2668	AACCGTTAACCCATGTTTGC	AATTCGTAACGGCACGGTAG	59.73	329
Cicar_201201_TA015090	(ATA)6	18	4994	5011	TTTTTCAAATAGAGCAGCGG	CCTTCATCTTGAAACCCCAA	58.187	323
Cicar_201201_TA015091	(ACC)5	15	98	112	TGAAAACTGAAAACCCCACC	ATGGGATTGATGACGTGGAT	59.807	255
Cicar_201201_TA015098	(TCT)7	21	1747	1767	GAGGGTGAGACCGGACATTA	GTCTAAACCAACCCCAACGA	59.927	306
Cicar_201201_TA015101	(AG)6aaatgaatgaatcgataagatgcgatgaaaatgaggatttataagtaaatgggattaggattaataataaagaaggagtgttgaattgaagagagaa(AG)7	123	1498	1620	ATGAGACCGGAGACGAAGAA	CCAACGAAGACGACGAGACT	59.803	267
Cicar_201201_TA015119	(ATT)6	18	158	175	GCTCCTACCTAACCCACAATTC	TGGTGGATGTCAAAACCAAA	59.027	115
Cicar_201201_TA015122	(GAA)8	24	1494	1517	TTGGGCAGGGTACTTGTTTC	CAATGAAAGCGCTGGTGATA	59.971	287
Cicar_201201_TA015131	(CTT)5	15	29	43	CGCACACTTCATAAGCTTCAC	CAGAGGAACCACCCTCCATA	58.594	311
Cicar_201201_TA015132	(TGA)6	18	354	371	ACTCCTTCTTCCGCCGTTAT	TGACCATGACATGCCTGTTT	60.096	258
Cicar_201201_TA015134	(ATG)7	21	752	772	GTAGCTTTGGCGATGAAAGG	TCTCGACCAAACAAGACGTG	59.845	312
Cicar_201201_TA015155	(GGT)7	21	363	383	ATGTTCCGATCAGATCTCCG	GAAGACGAAGGTTCATCCCA	60.034	294
Cicar_201201_TA015158	(CCA)6	18	1320	1337	TCACCGGAGATTCATTCACA	AAATCGCTTCCTTCGTTTGA	60.048	307
Cicar_201201_TA015179	(TC)7	14	55	68	CTTACAGGCCACAGCCACTT	TCGATTTTCCAGCCATTTTC	60.312	186
Cicar_201201_TA015187	(GAA)5	15	529	543	ACCTGCAAAACAAAACGGAG	TGGTATTCCCCAAATGGAAA	60.147	286
Cicar_201201_TA015198	(GAT)6	18	997	1014	TCCAATTAAGGAAACGCACC	CAAGCAAGCGTCTCTAGGCT	59.938	283
Cicar_201201_TA015252	(TC)9	18	4183	4200	ATTTCGTGCAACCGAAAAAG	CGCAGACACAAAAGCAAGAG	60.11	263
Cicar_201201_TA015279	(ATG)5	15	22	36	AGCTGAACGGTGATGACTAT	TGAAGCTAACGCAACAATCG	54.789	276
Cicar_201201_TA015280	(TAAT)6	24	1658	1681	GCAGGTCATGAAGTCCCACT	TTTGACTCCACCAACCCTTC	60.12	308
Cicar_201201_TA015287	(TTC)6	18	1452	1469	AATGTTCCAAATTCCCCACA	TTCAAATTCGAACACCGCTT	60.029	186
Cicar_201201_TA015303	(TA)9	18	152	169	TCCACCTCTTCCCATCACTC	TCATGGAGAATCCCAGATCC	60.048	272
Cicar_201201_TA015303	(AAC)7	21	322	342	ACCCATCATCCCCACTCATA	GCGTGGAGGAGTTTGTGTTT	60.011	174
Cicar_201201_TA015303	(TGG)5	15	915	929	TTAATGGCGGCTACGTTTTC	ACCATGAGCCCAAGGAGAAT	60.095	258
Cicar_201201_TA015307	(TCT)5	15	119	133	AAAGTGGGTTTTTGTGTGGC	ATGATAAAGAGGGTGGGGGT	59.875	288
Cicar_201201_TA015323	(ACA)5	15	1927	1941	TAGGAGAAGGAGCGAAACGA	AGTGTGACAGTTGAGATTGTTG	60.088	275
Cicar_201201_TA015326	(GTG)5	15	1014	1028	TTAGATCGTGGGGTGGTAGC	GATTGGGATCTACATGCCGT	59.955	335
Cicar_201201_TA015328	(TCA)7	21	151	171	CCCCTTACGAATCCCATTTT	CCCTACCCTACCCTACCCAA	60.013	334
Cicar_201201_TA015328	(GGGTA)5	25	387	411	TTCCGCATGCAACTCCTAGT	CAGGAGGCATATTAGCCCAA	60.796	322
Cicar_201201_TA015334	(AAT)5	15	352	366	GCTCGCAAACTCAACAACAA	TTTCCTCCTCTTCAACACCG	60.035	252
Cicar_201201_TA015335	(TCT)5	15	615	629	GAGCATGCCAAAGACTCTCC	CGGACAAGGAAGAGCAAGAG	59.957	345
Cicar_201201_TA015352	(TTTA)5	20	215	234	CACCACATCACAACACCCTC	CAATTTCCCTCAGACCCAGA	59.846	172
Cicar_201201_TA015355	(AAC)5aattaaccacaacttcagtgactagactacttcatttatttcatctcac(GTT)5	79	177	255	TCCGTTTCAATCTTCATCCC	GAGAGGATGCAGAAAGTGCC	59.871	350
Cicar_201201_TA015365	(GAA)5	15	1962	1976	TCGTCTTCATCGTGTTTTCG	CGATCTTTACCTCTCAGCCG	59.84	228
Cicar_201201_TA015395	(CT)7	14	1330	1343	ACACTGCTGCTTTTGGCTTT	AGGTTTCTGGGTGTTTGGAA	60.059	331
Cicar_201201_TA015400	(GAA)8	24	34	57	GTAACGAGTTGAGTTGGGGC	AGTCTTGAACGGGTTTCCCT	59.598	200
Cicar_201201_TA015401	(TG)10	20	4691	4710	TCAAACCTCACCACCAATGA	CCACCAAAGATCACATATCCAA	59.935	235
Cicar_201201_TA015404	(TGTAAG)5	30	1157	1186	CGGATTTGAGCAAAGGACTC	GAGGTGGTGTGGAAATGCTT	59.813	326
Cicar_201201_TA015406	(AT)6	12	1221	1232	GCTAAAGCCTATCCGAACCC	TCAAATATGGGGCTTCTCCT	60.061	223
Cicar_201201_TA015407	(TCAAAT)5gttaggaataagaaagttggcgcttttggtgt(TGG)5	77	678	754	TGCTTTTGCTTATCCTTGGG	TTCTTCCCCTTTCCCATTCT	60.202	274
Cicar_201201_TA015436	(GAT)5	15	5962	5976	GACTTGAGCAATGACGACGA	GACAAAAACACCTTTAGCCCA	59.992	281
Cicar_201201_TA015444	(AG)11	22	18	39	CCGCAGAGGAGAGAGAAA	AGAATTGCGATGGATTTTGC	56.621	259
Cicar_201201_TA015456	(TGC)5	15	282	296	GTTCGTCCACATTCGGTTCT	CAGCAGCTAGGTCATCCACA	59.973	247
Cicar_201201_TA015470	(AG)7	14	95	108	GTAAATTGCGGAGGTTCTGC	ATCCTCCACCACCATAACCA	59.713	215
Cicar_201201_TA015470	(CAA)5	15	848	862	AATGCCATTGCTATTCCCAC	CCGTTGTCGTTGTTTCCTCT	59.791	284
Cicar_201201_TA015494	(GCT)5	15	693	707	CGGCGATGGATAATGGTTAC	TTCACTTCCCCTCCCTTCTT	60.175	176
Cicar_201201_TA015495	(CAA)6	18	221	238	CAAAACAGGTCCCACGTCTT	CGGGGTCAACTTGTTTCCTA	60.005	134
Cicar_201201_TA015518	(ACT)6	18	312	329	CCATCACGCACCACTAAATG	TCATCATCGTTGGATGGAAA	59.988	293
Cicar_201201_TA015524	(TA)6	12	1454	1465	TGAAAGGCGATGGAAAAGAG	CTTAGGAGAAGCTTTATCACTC	60.323	279
Cicar_201201_TA015528	(GAA)5	15	1097	1111	AACATCACCAACGACCACAA	CCACCACCAGAACTCCAAGT	59.855	279
Cicar_201201_TA015531	(TC)6	12	1426	1437	CATTGTGCGAATTGGTGAAC	CAGTCTCCTTTGCGACCTTC	59.972	110
Cicar_201201_TA015544	(TTC)6	18	1731	1748	GCGATTGGATTTTATGCGAT	CCTGACAAAGCTGAAGGAGC	59.898	299
Cicar_201201_TA015545	(CAT)6	18	56	73	CACATCTCTCTCTCTGCAATCAA	CTGAGAAAGTGGGAGGTGGA	59.63	263
Cicar_201201_TA015572	(AC)10agagaaagagagatagtgacatagga(AG)11	68	96	163	CATCTGCGGTTTTCTTCACA	CGGTTTTGTTCACAACCTGA	59.84	160
Cicar_201201_TA015604	(AAT)6	18	867	884	TGCATTGGCAGTTGAAGAAG	GGGGAAAAGGAAAACACACA	59.988	211
Cicar_201201_TA015623	(CCA)7	21	157	177	ATTGATGACTCCGATTTCGC	AATTTCCACCCAAATCGACA	60.043	320
Cicar_201201_TA015623	(CTT)5	15	410	424	ATTGATGACTCCGATTTCGC	AATTTCCACCCAAATCGACA	60.043	320
Cicar_201201_TA015649	(TC)6	12	39	50	ATGTCATCATGGGTTCCACA	AGAAAAATGAAAGCAGCCCA	59.611	306
Cicar_201201_TA015666	(AT)8	16	1846	1861	AATAGCTGGGCTTTCTTCCC	TGCCAGGAGTAATTGTTCCATA	59.688	320
Cicar_201201_TA015670	(AAT)7	21	66	86	CCTTTCCATCATCATCAACA	TGAATACCACGTCGCTGAAG	56.85	189
Cicar_201201_TA015670	(ATC)5	15	1525	1539	CGAGGATGGATTCTGGTGAT	ACTTCTCCTTCATCCATTGC	59.886	222
Cicar_201201_TA015675	(GAA)5(GAT)5	30	364	393	ACCTTGCGTTCATCTCCATC	ACACAACTTCACCACCGTCA	60.081	328
Cicar_201201_TA015678	(CTT)6	18	3921	3938	TCAACCACCTCCATCTCCTC	CATCAAGGAGACGCTGAACA	60.048	323
Cicar_201201_TA015687	(GAA)5	15	1501	1515	GAGAAGGTGTTGGGGTTGAA	AAAATCGAAGTTCCCGATCC	59.943	212
Cicar_201201_TA015690	(AG)12	24	1998	2021	GACCAGATGGAGGTGGAAAA	TGAGTTGGAAGCTTCGGTTT	59.903	281
Cicar_201201_TA015696	(TA)6	12	918	929	TTCCTGCTGGTGTCAACAAG	GCATGTGGACATTTTTGTTC	59.873	285
Cicar_201201_TA015717	(AG)8	16	1075	1090	AGAGGAACGTGTTTGACGCT	CTACGCCACGTCAGCAGATA	59.914	132
Cicar_201201_TA015749	(GTGA)6	24	1608	1631	CCGGTTGTTGAGGTAAATGG	CCCTTTGTCTCCCTCAATCA	60.22	331
Cicar_201201_TA015779	(CCT)5	15	2207	2221	TATTGTGCCTCCTCCTCCTG	GTGGCATAGCAACTTGTCCA	60.21	284
Cicar_201201_TA015806	(TCA)5	15	81	95	CGCCATCATTTCACGAAGA	AGATGGGTTGGGGTTAAAGG	60.763	133
Cicar_201201_TA015817	(GAT)10	30	258	287	CTTCGCCGTTGTGGTAATCT	CGAGCGTTTTCTCTTCCTTG	60.132	348
Cicar_201201_TA015833	(AT)6	12	168	179	AGATGTCTTCTTCCCCCATGT	TATTTCATTGGCCTTGCACA	59.809	348
Cicar_201201_TA015846	(TGC)5	15	1563	1577	CTTGCACCAGTATGGGAGGT	AGATTTTCACCCGTTGTTGC	59.989	227
Cicar_201201_TA015872	(TCA)6	18	2106	2123	ATTTCCCAAGGTGGAGGAAG	GAAGGAGAATGAAAAGAGGGAA	60.298	236
Cicar_201201_TA015932	(AAG)6aatcgaaattggaattgtggaagagaataaatgattagggttgaggaattggtgagggagggaggagaaagggaaaatggtat(TTTC)16	165	2003	2167	TGTTGGAAAGGGAGGTTTTG	GTGAGCCTGAGGGAGTGAAC	59.942	339
Cicar_201201_TA015941	(CCA)6	18	176	193	CTCTCTCGACCGCTACATCC	CGTAGCTACACATGAGGCGA	59.973	183
Cicar_201201_TA015941	(CAA)6	18	1415	1432	TCCGATCATGGAGTTTCGAT	GTGGTTGTAGGGTGGTGGAT	60.426	326
Cicar_201201_TA016012	(AT)6	12	212	223	GGGGCTACACGATTTCTTGA	AGAGGGGCTTCCAACCTTTA	60.074	196
Cicar_201201_TA016034	(TGTT)6	24	1065	1088	CGTGGAGGAAGCTCTAGTGG	GCAACGTTTTGATTCTTTTCCC	60.005	221
Cicar_201201_TA016068	(TC)12tttctctctattgggactttgtgacacaacaaaacacctgatccatccgtgaacaactttactaaaaaccattcattctactct(TC)6	120	88	207	TGGGAAGAGGAGAGGAGTTTC	TTTTGCTTCTGCTTCCATCA	59.803	320
Cicar_201201_TA016068	(AG)6	12	502	513	CGCAAAATTGTTGGTTTGTG	CCCTTGCCAAGTGCAGTAAT	60.007	310
Cicar_201201_TA016151	(TTC)7	21	456	476	AATGGGGTCATTGGATGAAA	TGTTGGCTGTCTCAAACTCG	59.991	342
Cicar_201201_TA016323	(TTA)6	18	31	48	GCTTGCTGCATCTCTTCACA	AGTAAAGGTGATGGTGGGGA	60.296	267
Cicar_201201_TA016328	(GA)10	20	54	73	CAAATCCCAAAAGGAGATCG	GGCTAGCCTCCTCCTTGTTT	59.5	283
Cicar_201201_TA016350	(TA)6	12	1293	1304	ATTTTTCCAAGAAGGTGGGG	CAGCTCGGTTCACCATTTTT	60.159	187
Cicar_201201_TA016359	(AAG)6	18	149	166	AAGGCTCCCTCCATCCATAC	GAGCGTTGATGCAAAGTTGA	60.293	188
Cicar_201201_TA016370	(TG)7	14	96	109	CCCGCTTCCTGAATTGTATG	TCCCTCCTGTTTCCATCTTG	60.46	268
Cicar_201201_TA016395	(CT)6	12	68	79	CCAGCCTCTCTCCTTCTCTG	CGTTTGTCGTGATTGATTCG	59.275	114
Cicar_201201_TA016411	(CTG)6	18	708	725	GGTGGGTTTGATGTGGATTC	AGTAGCTGTGCATGTGCCTG	60.034	203
Cicar_201201_TA016520	(AAC)5	15	150	164	GCTTTGGGGTTTGAAATTGA	AGGAAGGCAACAACATGGTC	59.916	145
Cicar_201201_TA016545	(AT)11	22	807	828	GCCATCTTCAATTTTGGCAC	TGAAAGAGGTTAGTGGCGCT	60.457	244
Cicar_201201_TA016568	(TA)6	12	641	652	TCGTCACCCGAAGGTTTTAG	GACACGCTTTCTGTCCAACA	60.103	320
Cicar_201201_TA016713	(CAT)5	15	468	482	ACACATCATGCCTCCTTTCC	CGGAGAATTTACGAAGAGCG	59.934	324
Cicar_201201_TA016721	(GT)6	12	213	224	GATGCCTTTTCTTCTTCAGGG	GCTGGCAGCTGCTAATACAGT	60.194	344
Cicar_201201_TA016747	(TTC)9	27	57	83	CTTCTCCAATTTCTCCCTTTTG	AATTGAGCCTTTTGCCATTG	59.238	101
Cicar_201201_TA016754	(GAG)7	21	872	892	ACATGGTGCGCAAAACATTA	GAACGGAAAAGGCTTCATCA	59.999	173
Cicar_201201_TA016856	(TTG)6	18	83	100	CGGTTTCGGAAATGGAATTA	CACACGAGCCAGTAGCTTCA	59.767	186
Cicar_201201_TA016876	(GAG)6	18	46	63	AAAGAATGGTGCGCAAAGAC	TACGACTGGTGGTGTCCTGA	60.257	135
Cicar_201201_TA016883	(AG)7	14	368	381	TTCCTTCACCGATTCAAAGG	CCTCTCACTCGAACACGACA	60.044	251
Cicar_201201_TA016886	(TTC)5	15	187	201	GGCGGATACTACTTTGTCGC	TAGTTGCTGCCTTCGGAACT	59.736	200
Cicar_201201_TA016886	(GAT)5	15	632	646	GGATGGTGACCAGCTTCATT	CCAAGCAAACACCTGGAAAT	59.934	348
Cicar_201201_TA016930	(ATC)5	15	142	156	CAAGAATCCTTTTTCATCCC	GATTGCTTCTTGGAGCTTCG	56.195	284
Cicar_201201_TA016943	(GGA)5	15	624	638	GTACGGCCGAGAGAATACCA	CCCAACACTAACCACACCCT	60.096	320
Cicar_201201_TA016965	(TGG)7	21	3337	3357	CTCCGTTTCCCTTCATCAAA	GGTTCGATTCATCGCAAAAT	60.044	348
Cicar_201201_TA016971	(GA)8	16	2278	2293	CCATTGAATCGGAGGAGAAA	CGAATCGCTTATATTTCACG	60.006	173
Cicar_201201_TA017003	(TGA)5	15	1386	1400	GACGACATTTCACCTGGCTT	CATTGCCGACAGAGCTATCA	60.119	292
Cicar_201201_TA017089	(CTT)6	18	378	395	CTGGTAGCCGATGATTCGTT	ACCTCGCCATGAAAAACATC	60.096	256
Cicar_201201_TA017150	(GAA)6(GAT)5	33	20	52	AAATGCAGTGGTTGGCAAT	CCTCTCTATACCTCTCAATCCCA	58.99	128
Cicar_201201_TA017180	(AG)6	12	361	372	CGAAAGAGGGGGATGAATTT	GCATGCTTCATTTCACGCTA	60.258	290
Cicar_201201_TA017228	(ATG)5	15	286	300	AAATGCCAAGTCCAAGTCCA	AGGAAAGGGATGTTGGATGTT	60.495	238
Cicar_201201_TA017241	(TAA)5	15	309	323	TTCATAAAAAGGGACGGCTG	TCGAATTTTGTTAGCGCCTT	60.067	253
Cicar_201201_TA017255	(AAT)6	18	438	455	AAACGAAGAGGTGGTGGATG	AGCCTAGGCATTTTGGACCT	59.966	204
Cicar_201201_TA017276	(GAA)6atagtagtagt(ACA)5	44	354	397	AACATGCATAAAAGCCTCCC	CTTTTCCATCCATTGTGCCT	59.046	208
Cicar_201201_TA017351	(TC)6	12	41	52	ATTTTTGTTTCGCCCATTCC	TCCATGATCGTTTGCATTGT	61.021	138
Cicar_201201_TA017351	(GTG)5	15	1180	1194	AGCTCCATCTTCAATGGGTG	AGCACTACCCAAACCACCAG	60.073	190
Cicar_201201_TA017419	(ACC)5	15	160	174	TCACCATATCCTCATGCCAA	ATTCTCTGGAGGAGGGAGGT	59.883	165
Cicar_201201_TA017473	(AAC)6	18	325	342	TGAACAAAGGACCACACACC	TGTTCCAAGAAAAGCAGAGGA	59.415	230
Cicar_201201_TA017571	(TTC)5	15	2228	2242	TATCGCCAATCTCCCATCTC	GATGACAGTGGCAAAAACGA	59.998	329
Cicar_201201_TA017598	(CAA)5	15	192	206	TGTTGACAGTTTGAGAGCCAA	TGTGGAGATTGTGGTGGTGT	59.475	174
Cicar_201201_TA017610	(CAG)6	18	1190	1207	CTCCGCTGAACACTCAACAA	ACCTGTGGCTCCATTTTCAC	60.025	100
Cicar_201201_TA017610	(AT)6	12	3520	3531	GGTTCTTTGGCAGCTTCTTG	ATTGCAGTTTGCACCACAAA	59.993	305
Cicar_201201_TA017660	(TGG)7	21	3397	3417	CTCCGTTTCCCTTCATCAAA	GGTTCGATTCATCGCAAAAT	60.044	348
Cicar_201201_TA017697	(TA)6	12	28	39	TCCCTTCTCTTCCATTCCCT	CCCTCCAGGCACATTGTAGT	60.008	280
Cicar_201201_TA017802	(GAA)5	15	396	410	CAAGCGTAGCAAATCCACAA	TCCAATGAACCAGAACCAGA	59.872	333
Cicar_201201_TA017808	(AT)6	12	222	233	GAAGAAAAACATCTAGCCCCC	AGGGTTGTCTTTGCTGTCTGA	59.081	105
Cicar_201201_TA017870	(AAT)6	18	702	719	ATGGGAAAGTGCTCGTCTTG	TCCTTGATCATTTGAAGCCC	60.255	268
Cicar_201201_TA017875	(TTC)7	21	454	474	CAGGCATGAGTGAACGAAGA	CGGCAATGTTCAAGAGAGAA	59.984	217
Cicar_201201_TA017890	(ATC)5	15	494	508	TGGGTTGTGTTCAGAAGCAG	TCCTCTGCCTCTGGTTTCTC	59.873	301
Cicar_201201_TA017949	(TCT)8	24	498	521	CAATCAAAACCAACACGACG	CTCTTTTCGCTCCATCTTCG	60.004	289
Cicar_201201_TA017951	(GCA)5	15	571	585	CAAAAACCGGTGAATGCTCT	CTGCACACTCTCAACCCTCA	60.11	288
Cicar_201201_TA017969	(ATC)6	18	196	213	ATCATTTTTGCAGCCAAAGG	TTGTTTGAAGCAGCAACAGG	60.074	266
Cicar_201201_TA018091	(CAA)6	18	76	93	ATCAGACCAAAACCAAAGGC	TGAGCCATTTGAAGTTCTGC	59.031	145
Cicar_201201_TA018123	(TTG)5	15	558	572	GGTGCCGTTTGATCCATTTA	TTTAGTCGGAGTTCGCAACC	60.701	118
Cicar_201201_TA018192	(AAG)5	15	695	709	TGACTCGTTTGCAGTTACCG	TCAACCATTTCAACCACCCT	59.904	285
Cicar_201201_TA018256	(AAC)5	15	170	184	TTTGTGGTGAAACATGGTGG	CCAATTGGAGGAAGTTGGAG	60.255	326
Cicar_201201_TA018256	(ATT)5	15	1452	1466	GCCAAGGGCTATGTTTGGTA	CACATCATTCTGCTTCCACG	59.96	283
Cicar_201201_TA018272	(GAAGA)6	30	53	82	AAGCCGAGGAAGGAGAGAAT	TTTGTTAGGGTTCCGGTGAG	59.42	142
Cicar_201201_TA018285	(TCT)5aaccaccactattactacactacccccctttgtcttctcatgaaatcaacatc(ACA)8	92	153	244	TCAATCCAAAGACTCCACCTTT	GAGGTGGGTGAGGTGAAGAA	59.976	285
Cicar_201201_TA018382	(AG)7	14	5804	5817	TTAGGACTTCCTTCATGGCG	TCGTGTCAGACCCCATTACA	60.206	283
Cicar_201201_TA018406	(CAT)5ccaatttggaatattcatac(CCT)8	59	419	477	ATCCACCATATCCACCTCCA	GAAGGATAAGAAGGTGGGGC	60.011	190
Cicar_201201_TA018409	(CTG)5	15	1616	1630	GGGGATAAGTTGAGCGTTGA	CCAAATCTTCAGCCAGGTTC	60.074	316
Cicar_201201_TA018409	(CTG)5ttgttgctgttgctgctgctgttgttggtgttgctgt(TGC)6	70	3314	3383	TGCTGAGAGGATTGCAACTG	GAGACAAATGCAAGGAAGGC	60.136	264
Cicar_201201_TA018416	(TC)6	12	180	191	CTCCCTTTCCAAGTCCCTTC	TGTGGCAATGACAACTCCAT	60.045	337
Cicar_201201_TA018417	(GA)6	12	96	107	TTGGGTTGATTCCTTTTTCG	GATTGTCGAGGGTTTCCTGA	59.91	340
Cicar_201201_TA018426	(TC)16	32	194	225	ACACTCATCTCTCTCCGCGT	GCGATCAAAAAGAAAAAGCG	60.017	250
Cicar_201201_TA018436	(TTC)5	15	742	756	AGTTCCGGGAGCAAGTTTTT	GAGCCGGTTGATAAGACCAA	60.11	264
Cicar_201201_TA018456	(TTA)5	15	3672	3686	ACCCAGACAGAGAGCTTGGA	ATTCATCCGTGGACACTTCC	59.986	328
Cicar_201201_TA018486	(GAA)6	18	725	742	TTTTGCTGTCACACCAGCTC	TCCAGGCAGAATTCAAAACC	60.032	305
Cicar_201201_TA018490	(GT)6	12	1072	1083	GGGCTGGAATTTGGAGGTAT	GAGGGTACTCGACCCAAACA	60.152	282
Cicar_201201_TA018492	(TTG)5	15	511	525	AAAGGCGTGATAACCACAGG	TTGACCCAAGAACTCCAACC	59.993	337
Cicar_201201_TA018493	(TC)10	20	1058	1077	CAACTTTTTCCAACACCGCT	GGGATTGTGCCGTAAGTTGT	60.147	304
Cicar_201201_TA018494	(TG)9(AG)9ataagaagaaacaggttatgggggaggacaagtctgcagagctggca(AG)37	157	3490	3646	TGGCTGAGGCTTCCTTCTAA	GCTGCCATCAGGGTACTGTT	60.088	295
Cicar_201201_TA018500	(CA)6	12	2126	2137	AATCAATGGTGGGGTCAAAA	CCCACATTTCAAGTTCCAATC	60.029	181
Cicar_201201_TA018501	(TGC)5	15	1582	1596	GATGACCTGCTTGTTGCTGA	GACATTGTTTGCCCTGTCCT	59.992	155
Cicar_201201_TA018506	(CGG)5	15	205	219	CACATTAACATGCCCACGTC	GCCTTGGTGGAAAACAGAAA	59.847	159
Cicar_201201_TA018520	(ATT)5	15	3401	3415	TTCCAGTTATTGGAGCACCC	TTGTGCAAATTGAGCCACAT	59.933	286
Cicar_201201_TA018534	(TTGAAA)7	42	4274	4315	TTGCCTCCTCTCCTTCAAAA	TGCAACAGCATTCTCTACCG	59.926	267
Cicar_201201_TA018539	(CAT)8	24	1499	1522	CTGCAAAGGAGGACCTGGTA	GCACGTCCTCCAGGAATCTA	60.246	201
Cicar_201201_TA018544	(TC)9	18	1894	1911	GACCATTGCTGAGCTGATGA	AGAGGTGAAGTCTCAACTCAAGTG	59.95	254
Cicar_201201_TA018554	(TTATT)12(TATTT)8	100	103	202	GAAGGCTAACATAGTCGGGC	ATGGGGTCGACATTTCCATA	58.814	347
Cicar_201201_TA018555	(GAATTA)5	30	1770	1799	TTTGCGAGATTGGGGATTAG	ATCCGATCGAGCTGAGAAGA	60.031	314
Cicar_201201_TA018562	(GA)6	12	1849	1860	TGGATCACCCCATGAGAAAT	GGCTTTGATTTCGTGGTTTC	60.135	324
Cicar_201201_TA018569	(AG)9	18	2462	2479	AGCAAATGAAGACCCCATTG	GCCAAAACCATCACTCACAA	59.933	236
Cicar_201201_TA018570	(TAT)5	15	1899	1913	CAGCACTTGGAGTGCATGTT	GGATTGCACAACACCACAAC	59.905	313
Cicar_201201_TA018571	(CTT)5	15	1364	1378	AGAGCTCGAGAATCGCTCTG	CTTGGGGAGTGTTTGTTCGT	59.997	350
Cicar_201201_TA018598	(GAA)5	15	157	171	GCAAAGAGCTTCTTCAGCGT	CCGAGCTAACCGTCTTCTTG	59.904	178
Cicar_201201_TA018605	(TA)9	18	29	46	TGTAGGCAAAGGTTAAGTAGTGG	GTGTGGCTGGTTTGGATCTT	57.613	236
Cicar_201201_TA018605	(TC)7	14	1100	1113	GGAACTCGGCCAACTCTCTA	TTATGAGGCGGCATAAAAGG	59.43	300
Cicar_201201_TA018606	(TTC)6	18	33	50	CCCTAGATTCTTCGGTTTTGTG	TCGCGTGCGTAGTAACAAAG	59.994	259
Cicar_201201_TA018606	(GCA)5	15	1733	1747	GATGTAGGTTCTGCCCCTGA	CTTTTCTACGAGCCAGTGCC	60.073	283
Cicar_201201_TA018607	(TGA)5	15	1005	1019	ATGGGGTGGTCCAACATAGA	CCACCACCACAAGTTCCTTC	60.05	266
Cicar_201201_TA018607	(GTG)6	18	1184	1201	TGATGATGATGGTTGTAGCCTT	GCTGCATCACAGAAAGTTGG	59.457	340
Cicar_201201_TA018620	(TTCCT)5	25	747	771	ATCACAGTTCGCTTTCCACC	GCTATTGCTCAGCCATGTGA	60.119	188
Cicar_201201_TA018621	(ATC)8	24	211	234	CCGCCAATCATATCCATTCT	GAGCATCATAAGCGACGTGA	59.745	140
Cicar_201201_TA018623	(TGATTT)6	36	1937	1972	TTTGAAGGGGCTTTTGATTG	CAATCATGGGTGGTTGTTTG	60.046	229
Cicar_201201_TA018644	(GGA)6	18	1623	1640	CATGCCACCAGCTGTAGAGA	TCCTTTTGCTTTCCCTTCCT	60.008	291
Cicar_201201_TA018645	(ATG)5	15	3024	3038	TCTTTGGTCAGTGCTGTTGG	ATGACTTGCACACCTTGCAG	59.873	244
Cicar_201201_TA018647	(TTA)7	21	1120	1140	AGATTCCAATTGCATCAGGG	TTCTGGTTTCAGCTCCCAAT	59.894	155
Cicar_201201_TA018660	(TGT)7	21	551	571	GGATTGAATTGCTTGGTCGT	TCTTTTGGCACGACAAACTG	59.939	259
Cicar_201201_TA018660	(CCT)6	18	943	960	ACAGAACGTTCAGGCAATCC	AATGATGGGTTTTGGAGCAG	60.119	303
Cicar_201201_TA018660	(TGT)5tggttgttggtatggttaccataccaattgttgttgttttctgaattacctgtaattgttgacgtttgtg(GTT)6	103	1881	1983	GAGGATGTGGAGTTGGAGGA	CGTCTTCTTCTTCAGCCTCG	60.048	269
Cicar_201201_TA018660	(GAA)8	24	2316	2339	CGAATCCATTGGAAAATTGG	AGAAGGTGGTGGTTGCTCAC	60.124	220
Cicar_201201_TA018660	(CA)6ctctctt(TC)6	31	2502	2532	GCAACCACCACCTTCTGAGT	AAAGAGACGAGAGGAGACAAGAAA	60.159	170
Cicar_201201_TA018676	(TA)8	16	670	685	AACATATCCAGCCCATTGGA	TATTGTGTTGGGATCAGCCA	60.155	290
Cicar_201201_TA018676	(CCA)6	18	1398	1415	CTCAAGCACTACGGCAATGA	TGAGGGGAAGAAGCAAAAGA	60.011	345
Cicar_201201_TA018687	(ATT)5	15	169	183	TTTCATCCTGTGCCTTTTCC	TTGCTATTCTCACCCCCATC	60.051	326
Cicar_201201_TA018704	(AAT)11	33	300	332	TCAGAATGGGCTTTTCAACA	GATTATTTCCACAAGGGCCA	59.247	346
Cicar_201201_TA018747	(AT)14	28	585	612	ATAACCTCGAAAACAGCCGA	TGAGACGACAAGTTCCAACG	59.708	283
Cicar_201201_TA018765	(AT)13	26	1331	1356	GCATTCTGGTGGTTGGTTTT	TTTGACACATGCCAACAACA	59.836	283
Cicar_201201_TA018777	(TAA)5	15	2219	2233	TTGGTGGTGGTGATGAAAGA	CAACAATTGTGCAGCAAACC	59.935	347
Cicar_201201_TA018785	(TGC)6	18	1759	1776	ATTGCACGGTCTTTTCAACC	AACAGCAACAGCACCAACAG	59.978	195
Cicar_201201_TA018785	(GA)6	12	2156	2167	GAATTAGGGTTCGGTGCAGA	CCCAACACGAATCAAAACCT	60.074	214
Cicar_201201_TA018796	(AGA)10	30	2890	2919	GAACCTCAAGAGCCTCAACG	CATCAACCACACCAATCAT	59.989	316
Cicar_201201_TA018833	(CT)6tcg(CT)10	35	79	113	CTTCCTCCTTCCCTTCATCC	ATTGCAAATCTCCGATCCAG	60.008	312
Cicar_201201_TA018838	(AG)8	16	362	377	TCCACAAGGTGATTGCAAAG	GGACGGTGTTTGTGTTGCTA	59.691	348
Cicar_201201_TA018838	(ACC)5	15	796	810	CAACCACATCGCTTTCTCAA	GCCTGGTTCTTCGTCTATGC	59.84	148
Cicar_201201_TA018838	(TCT)6	18	1535	1552	CTTCCTTGCAACAACAGCAA	CTTGAATTGACCCCTTCCAA	60.027	269
Cicar_201201_TA018841	(AG)6	12	103	114	CGCTGGCCCTAAACACACTA	AAAAACAGCCTTTTTCCCGT	61.203	141
Cicar_201201_TA018846	(TAA)7	21	1976	1996	AGTTGGATTCCCGAGAAGGT	TGAAAGATCACTCTCCGCCT	59.935	236
Cicar_201201_TA018846	(CAG)5	15	3130	3144	CAGCTATACCGCCACCTCAT	ACAACACTAAGATTGCCGGG	60.118	187
Cicar_201201_TA018846	(GCT)5	15	3558	3572	CTCCACCGAATACGTCTGGT	GCTGCGTTTGAATCTGTGAA	59.989	249
Cicar_201201_TA018846	(GCA)6	18	3983	4000	GGATCCAATGGTAGTGGTGG	TTGCCATTAGAACCAGGACC	60.05	317
Cicar_201201_TA018859	(AAT)5	15	474	488	CCTCCATTTTCCCCATACAA	CACCAGCAGTATGACATGGG	59.617	231
Cicar_201201_TA018859	(GAT)6	18	3704	3721	CAGACCCAACCAGACCCTAA	AGAAAATCGTCGTCACCACC	59.959	333
Cicar_201201_TA018865	(TCT)5	15	1731	1745	ACAACTCCGTTTTGGAATCG	GCAGTTTCAAGAGCCGAAAG	59.971	311
Cicar_201201_TA018865	(TCT)6	18	2822	2839	TTGGCAAGGGTGAGTTTAGG	CCCTGTGAGTAGAGAAGAGAGAAG	60.103	325
Cicar_201201_TA018873	(GTT)5tttgag(GTT)7	42	1992	2033	TTGGTGTTGGTGTTGGTGTT	CTCATTCCCGACAACAACCT	59.745	107
Cicar_201201_TA018877	(TGA)5	15	114	128	TGTATCACTTGCTTGCTGTT	TGATTTCTCCCCACTGGAAG	54.487	343
Cicar_201201_TA018877	(CT)6	12	2524	2535	TGATGCATTTTCAGGGTCAA	GAAATCTACCGCTCTGACGC	60.049	333
Cicar_201201_TA018890	(AGA)9	27	2057	2083	CAGCTGGTCCATCCATTTTT	CGTTTGAGTGGGATGAGGTT	59.933	211
Cicar_201201_TA018894	(TTC)6	18	78	95	TGGCTTCTTCTATGGCTGCT	CCAGCACCACCTCCAAGTAT	60.118	286
Cicar_201201_TA018895	(TGC)5	15	2623	2637	GAACAGCGACGTTAACAGCA	CCAAAAACTCGAAACGGAAA	60.058	323
Cicar_201201_TA018895	(GA)9	18	2860	2877	AGGTGTCACTTATCGGACGG	TCCCATCCTCAATCCAAATC	59.989	190
Cicar_201201_TA018897	(CAT)5	15	52	66	TGATGTACCTGCTGGCAGAC	CGGCTACAACTTCTTCAGCC	59.862	328
Cicar_201201_TA018906	(TCT)5	15	229	243	ACGGCTATTAACACCCCCTT	ATGGTGCAACCTGAACAACA	59.725	198
Cicar_201201_TA018913	(TTC)5	15	933	947	ATTCGAAAGCCAGACCAATG	AACGGAGGAAGAGTCGAGAA	60.074	325
Cicar_201201_TA018918	(AAT)6	18	3118	3135	TGGTAGCCATTGTACAGCCA	CACCTGCTACTGCTCCACCT	60.134	244
Cicar_201201_TA018922	(TC)7	14	123	136	CGACCAACCTTGACATTCCT	CGAAAGCGAGGAGTAAAACG	59.966	193
Cicar_201201_TA018925	(AT)6	12	3805	3816	CAGCTGGGAATCATTGGAGT	TCCTAGGCTTACTATCTTGCCA	60.073	242
Cicar_201201_TA018929	(AAAAT)5	25	32	56	CATTAGCCAACGACATTTCA	GGGAAAAGGGAGGGTCATAA	57.227	201
Cicar_201201_TA018940	(ATT)5	15	444	458	GTTGCCGAAAAGGATTCAAA	GTGTTGGAGTTGGAGGAGGA	60.053	241
Cicar_201201_TA018945	(AT)7	14	84	97	TGGTACCACCAAAAGGAAGG	GCCAAGAATAGCAGCCTCAC	59.824	162
Cicar_201201_TA018945	(AG)9	18	1768	1785	TGAAACCGCCTTTTGTTTCT	CTTGTCTTTTACTTGCTTGC	59.724	136
Cicar_201201_TA018948	(CT)6	12	4119	4130	CTTCTTTATTCAGCGTCGCC	AACAAGGAGAAGCTGTCCGA	59.982	329
Cicar_201201_TA018954	(AAC)5	15	291	305	TACAAGCCCAATATTCCCCC	CCGGAATTCTGCAATATGGT	60.874	350
Cicar_201201_TA018964	(CA)7	14	26	39	AACACTTTTCTTCCTCAAACGC	CGCCACTGCTAGACAAATCA	59.804	290
Cicar_201201_TA018966	(GAA)5gagtttgaagaaggttgttggatggagatggagcccataatgaaagggggtggtcttccatcaaaagggaccacaaggtgttgttg(ATGAGA)5atttgaaggagaagaagatgattc(TTG)5	170	1675	1844	AAGCGTCAATGGCAGAAGAT	CAAGTAGGCTTCCCCACAAA	59.843	270
Cicar_201201_TA019006	(CA)6	12	2036	2047	GATCCAAATCTACCATGGCCT	TTCCGTGGTTCGCTTAAATC	60.167	256
Cicar_201201_TA019007	(AG)8	16	3312	3327	AAACAGGGAACCACTTGTCG	CCTCCGACTCTCGTTTTTGT	60.005	275
Cicar_201201_TA019012	(ATT)5	15	2333	2347	GGTGGTCCAATTGGCATTTA	CTTTTTAACCTGTGGTTCAGC	60.564	306
Cicar_201201_TA019017	(ATA)10	30	1299	1328	TAGGCCCCACTTAAACATGC	TCACCATCATCATTTGCACC	59.96	348
Cicar_201201_TA019018	(TC)9	18	1536	1553	TGTGTTGTGAAGGCTTTTGG	CCTTCCTCGAAATAGGGGAG	59.734	145
Cicar_201201_TA019035	(GA)6	12	2467	2478	GAGTAATGGAGCGCGAGAAC	TTTCTCTATAAGCCGAGCCG	59.985	156
Cicar_201201_TA019041	(TGG)6	18	1330	1347	GGTTTTGAGAGAGAGTGCGG	TCTTCCGCAAAACAAAAACC	59.989	191
Cicar_201201_TA019045	(GGA)5	15	132	146	GTGACGCAACTGAACTCTGC	CAAGGATGAGCAAAGCAACA	59.628	289
Cicar_201201_TA019054	(AG)6	12	5392	5403	ACGGAGACGGTCTGAAGAGA	ACTCCCCAGGCTCCATAGTT	59.986	218
Cicar_201201_TA019055	(CT)10	20	116	135	GTGTGACACAGTCGGTGGTG	AGGTGGCCAATGAATTGAAG	61.157	187
Cicar_201201_TA019055	(TAC)5	15	1772	1786	GGCCAAGAATGAAGGTACGA	GGGGTCCACTCTCCATAACA	60.074	182
Cicar_201201_TA019057	(CAC)5	15	90	104	CCACAAACAATGTTAACTCC	AGAGGCACAGAAGGTGAGGA	53.041	216
Cicar_201201_TA019058	(AC)9	18	174	191	GGACGCCCAACACACTCTAT	ACGGTCTGTGTGACCATTGA	59.997	330
Cicar_201201_TA019063	(ACC)5gccaccacaacctcaaaatcagaatcaaaatcaaatt(CAAAAC)5ac(TAA)8	108	205	312	ACCCTCTTTTGACCCTCCAC	GTGCAGGTGAACCCGTTAGT	60.349	248
Cicar_201201_TA019072	(AG)12	24	906	929	GAACCTTGTTTGGGGTCTCA	TCCTCCCATTCTTTGCATTC	59.943	135
Cicar_201201_TA019073	(TCA)7	21	1673	1693	CAAGCTCGTTGGAAATGGAT	CGCAAGAAACTAAGCCCAAA	60.074	294
Cicar_201201_TA019074	(TTA)8	24	596	619	TGTCCGATTGATATTCGGGT	TGAGGGTGAAGGATCCAAAG	60.155	179
Cicar_201201_TA019074	(AT)8	16	1304	1319	GTAAAAACACTTCCACCCGC	GGTCTCCCTTTGGTTCCTTC	59.476	252
Cicar_201201_TA019080	(AG)7	14	2290	2303	AGGGGTTTAAAAATGGTGGG	AGTGAACGCTTTCAACACCA	59.918	141
Cicar_201201_TA019083	(AAG)7	21	244	264	GCAACGAACACGTTGCTATG	ACAATTTGGCTCTTCGATGC	60.324	336
Cicar_201201_TA019090	(GAT)6	18	4469	4486	GCGATATACCTGAGATGGGG	TTCATCACCATCACCACCAC	59.368	311
Cicar_201201_TA019091	(TCT)10	30	384	413	CGAGGGTCTCATCGTTGTCT	TAGAGGGGAACAGCAGAGGA	60.261	323
Cicar_201201_TA019101	(GAT)9	27	550	576	ATGATGCTACTGGAGGTGGC	CCCAAATCCTCCTCTTCCTC	60.104	196
Cicar_201201_TA019103	(AGA)6	18	3614	3631	TCCATCCGGACAGAGTATCC	CTGGATTGTGTTCAACGTGATT	59.886	241
Cicar_201201_TA019117	(ATT)6	18	1928	1945	GTCGGCAAATGGAAAATGAT	GTGTTGTAAGGTGGCGAGGT	59.768	150
Cicar_201201_TA019122	(AAT)5	15	50	64	TTGCCTACAGAGGAGAATGC	ATTTGTAGAGCCTGATGCGG	58.048	309
Cicar_201201_TA019123	(CTT)5	15	1488	1502	GTTTGAAGAAGGGGGTGGAT	ATGGCTAAGAAACGCCACAT	60.169	255
Cicar_201201_TA019133	(ATG)5	15	570	584	CTCTGGAGCATGGATGGAAT	TGTTCAGCAGGCAAGTCATC	60.034	268
Cicar_201201_TA019135	(GAA)5ttagaagag(GAA)6	42	864	905	TGATATGCTCGATGAGGCTG	TAGCTTTCTCCATTTGCGCT	59.931	245
Cicar_201201_TA019136	(CTT)5g(TTC)6tcgttttttcacattgtttgatttttcatgaagtaaacgccatgaaagagaagggtttgatttggaggtgatatgaaaggagaaaga(GTT)5	136	1907	2042	ACGCTTCAATGGTGGAAAAC	ACGGGTCTATCTCTCGGGTT	59.978	309
Cicar_201201_TA019137	(GGGTTA)6	36	1220	1255	TCTGTAGCGTGCGATGGTAG	TCTAAAGCGGCTCCCAGTTA	60.035	337
Cicar_201201_TA019142	(AGA)5	15	345	359	AGAGGAAGGGCAGGATGAAT	GCCCAACTTTACCACTTCCA	60.037	311
Cicar_201201_TA019142	(ATG)5	15	3252	3266	GGAGTTGGCCAAAGATGTGT	CACATATTGCCTTTTGGGCT	59.973	347
Cicar_201201_TA019143	(TTC)6	18	3134	3151	AGAGTCGAGTCCGAAGGTGA	CACTAGAATTCTCGGCCTGG	59.986	151
Cicar_201201_TA019152	(ATT)6	18	501	518	AGGTAGCTTGAGGGGACCAT	GCTGTTCAAGTTGGATTGGAG	59.957	186
Cicar_201201_TA019157	(TGG)5	15	68	82	TGCAAAATGCGTAGTGAGTCTT	GGAGAGAATTGGACACTCGC	59.948	282
Cicar_201201_TA019160	(AG)7tcgatgttacgaagaacgcacgacacggcaagtgcaggtcagctcaacaaccaaatcggaagataaatcaattattaatttgacattaatatttctaaga(TAT)6	132	1911	2042	TGATCGGAAAAAGGTTCAGC	CGTTCTTTCGAACCCCAATA	60.192	328
Cicar_201201_TA019164	(AAG)6	18	221	238	GAGGGATTCCAGATCCAACA	AGCACCACCATCCAAGAAAG	59.862	219
Cicar_201201_TA019168	(TGT)5	15	449	463	GGCTTTCTTCCACAAAGCTG	ATTCCTGAAAGGGTAAGGGC	59.993	247
Cicar_201201_TA019172	(CT)7	14	96	109	GACCTTCACGATGACTAGGAGG	CCAAGATCGAAGGCAAGAAG	60.132	126
Cicar_201201_TA019172	(GGT)5	15	381	395	ATTCTGTTTTGCGGATCACC	CCCAAATGGCAGAAAGAGAA	59.939	295
Cicar_201201_TA019173	(AGG)5	15	852	866	GGAAGAAAAGGAGGGAGCAC	TCTCTTGCTTTTCCGCTTGT	60.19	185
Cicar_201201_TA019185	(GTC)6	18	1819	1836	AACAGTAACGATTCCGGCAC	CCAAACCACTCTTCACCGTT	60	236
Cicar_201201_TA019202	(CTT)5	15	1736	1750	CCTCGATAATTTCACGCCAT	AGGGGTATTTTCGGGATGAG	59.923	304
Cicar_201201_TA019206	(CAC)5	15	1075	1089	TGATCCAACCCAAGTTGAAA	AGCAGCTTCATGGCTTTTGT	58.947	255
Cicar_201201_TA019206	(GGT)5	15	1679	1693	CGCATCACAGGTAGAGCAAA	AACAAACCATTCATCGCTCC	60.011	318
Cicar_201201_TA019211	(TAA)7	21	2186	2206	CCCTAAGCTACCCACAACCA	CGCCACAACAACACCATATC	59.986	347
Cicar_201201_TA019214	(TGT)5(TGC)5	30	432	461	CATCATTGCACGTTGTTGGT	AACAGTGGGGGTAAAAAGGG	60.436	315
Cicar_201201_TA019214	(ACC)6catcatcattttttgaaatccattattgttcatagcttgaacattatt(ACC)5acttattggtacagaaataccctttttacccccactgttctgattattattgttattgttattt(CCA)6ctgtttttaccctctggtatgccaccgttatttttgttacctccaccatgattctgattatt(ACC)6	243	581	823	TTTGCCGGTAGACCTTGAAC	TGGAAATGGAAATGGAGGAA	60.11	333
Cicar_201201_TA019234	(ACC)6	18	774	791	GCTGCTGCAGTAACATCCAA	TCTAGGATTGGGAATGGCTG	60.019	108
Cicar_201201_TA019249	(AG)10	20	1955	1974	AGACGGAACTTGTTCGCAAT	AGCGTAAGGGGAGGAGAGAG	59.74	284
Cicar_201201_TA019252	(CT)9	18	68	85	TTGTTGTGCTGGTAGTACTTGA	GGAAGAAGCAGCCAAATTGA	56.095	343
Cicar_201201_TA019255	(AAG)6	18	277	294	AAGCCAAAGCCACACACTCT	AAGAAGAAGCACGTCGAGGA	59.914	216
Cicar_201201_TA019260	(TCC)6	18	438	455	GAAACAAGCTGCAGGGAGAG	TGAAGGAAGCTGCAGTGTTG	60.134	202
Cicar_201201_TA019260	(ATC)6	18	1190	1207	ACATTGAAACGTTTGCCCTC	AGCAACAACGAGCACATCAG	59.978	240
Cicar_201201_TA019274	(GTG)6	18	855	872	AACAACACCAGTTCCCGAAG	AACTTTCCCATTCCCATTCC	60.005	319
Cicar_201201_TA019281	(TGC)5	15	2070	2084	GGAACGTGAGGGTGAGGATA	ATGATTACGCTGCTGCCTCT	59.927	325
Cicar_201201_TA019293	(GAA)5gagaaagagaaagagacgttgttgctgcatcgcag(TGA)8	74	1387	1460	AAAGATTGCAGGAGGCAGAA	TGAAACAGCCTTTTGTTCCC	59.955	281
Cicar_201201_TA019294	(TGA)5	15	837	851	GTGGGGAAGGAACTGTTTGA	TATTACCACCTTGGCTTGGC	59.943	168
Cicar_201201_TA019300	(AG)6	12	1250	1261	CGACCTCGTGCTTCCATTAT	ATCAACTGCGTCGTGTGTTT	60.096	225
Cicar_201201_TA019301	(TC)7	14	48	61	GGGAGCCTTATCAGCATCAG	TTCCCCTTTACCATTTGCAG	59.797	210
Cicar_201201_TA019305	(TTC)6(TC)6*	28	270	297	TGAGGAGGAATCGGAAAATG	GCCATGGATTGTAGCTGGTT	60.006	257
Cicar_201201_TA019308	(CT)9	18	1128	1145	CTCAACGGGAGGATTGTGAT	TCGCTTCGCTTTCTTCATTT	59.927	256
Cicar_201201_TA019309	(ATA)6	18	294	311	TATCAGTGCTTCCTCGCCTT	GCTTTCCTTTGATCACGAGC	59.978	243
Cicar_201201_TA019315	(TGC)5	15	311	325	CAGCCAAGGTTGAGAAGAGG	TCCACATCTTCATCCGTCAA	59.982	205
Cicar_201201_TA019325	(GAT)5	15	1503	1517	GCTAGCACCGATGAAGAAGC	TAACCACCAGGGGTGAAAAA	60.125	258
Cicar_201201_TA019326	(TGC)5	15	3563	3577	AAGCAAACCATTTGGTCCAG	TCTCAACCCTTCCAATCACC	59.971	306
Cicar_201201_TA019330	(TTC)5	15	2399	2413	CAGCTCTGTCCCCAGAAAAG	AAAGCAAGAGCTTCCCTTCC	59.982	265
Cicar_201201_TA019341	(AT)6	12	4799	4810	TGGTTCAAGTTCCATGTCCA	TCCTTGAAAAGGAAGCCAAA	59.935	190
Cicar_201201_TA019352	(ATA)7	21	114	134	CCAATCATCACTCACTCACTACTT	TTGTTTGCAGGTGAAGCAAC	57.428	260
Cicar_201201_TA019352	(TCA)5	15	931	945	CAGGCCTAAAACAACAACCA	CATCAGCTGGTGATTTGGAG	58.673	237
Cicar_201201_TA019353	(TC)9	18	51	68	TAGCGGCGACTGCTTATTTT	ATCACCTTGCCCATCATAGC	60.006	322
Cicar_201201_TA019356	(TG)10(AG)12	44	794	837	GTGGCCATGGAGATGAGTTT	TCCTCGTAATATCCACCCGA	59.934	126
Cicar_201201_TA019383	(GT)8	16	2134	2149	GAGTAGTTGGTTGGGCCGTA	GCATCGTTCCTTTACATCACA	59.993	216
Cicar_201201_TA019387	(AG)13	26	2617	2642	TTCCCAGGGCAGATGTAAAG	TATCTGTTTCTTCCCGTGCC	60.066	200
Cicar_201201_TA019392	(TGA)7	21	1887	1907	GGGGGAGGAACTAAGCATTC	TTGTCCCTGTGGCAATCATA	59.903	334
Cicar_201201_TA019393	(TGA)12	36	1275	1310	GTTGAGGTGTAAGGGGCGTA	AGGGTGAAAATGGTAGCGTG	59.993	241
Cicar_201201_TA019394	(CAT)6	18	281	298	GCTCCTTGTGTTGAGCTTCC	AGTGGGGGAAGAATGAGCTT	59.997	319
Cicar_201201_TA019409	(TGT)5	15	1140	1154	GACGGTGTTCTTTCCCTTGA	TTTGTAAGGCAATCTCTTCCC	60.088	166
Cicar_201201_TA019413	(AG)8(AGA)5*aacggttacggcttaggctttaagataaaca(AG)8	76	1336	1411	CCTTAGCGGAAGCACATAGC	ACTCCGTTTCTCACTTGCGT	60.003	349
Cicar_201201_TA019421	(TTTCAT)6	36	136	171	TAGCGACGACAACTGGTACG	GTTGGGTTTGGTCGAAAGAA	59.928	183
Cicar_201201_TA019429	(GTT)5	15	2593	2607	TCAATCAATCGCTCAGCAAC	AACGTGGTGGCTGCTTCTAT	59.955	320
Cicar_201201_TA019432	(CT)9	18	72	89	GACCAGCAGATTTCTCTCGC	CAGCCAACTTGTCCACTGAA	60.104	201
Cicar_201201_TA019432	(AAG)5	15	313	327	CAGTACGTTAGCTGGTGCGA	TTAAACACCCTGCCCAAAAG	60.073	207
Cicar_201201_TA019436	(CT)13	26	1763	1788	ACAACCAATCTGGCGTAAGG	AACTGCCCAACTTGCTGTTT	59.993	176
Cicar_201201_TA019438	(GTT)6	18	1905	1922	CCTTCCTCTTCCTTTACCCG	GACGCTTCACTCAGGTAGCC	60.061	233
Cicar_201201_TA019450	(CACCAT)5	30	564	593	TCGCACAGAGTAAGCGAGAA	AGACCAAACCCCTCCTGAGT	59.888	340
Cicar_201201_TA019453	(GAA)9	27	2055	2081	AATTCGAACTCACCACTCGG	GACGCTGCTTCTACCCACTC	60.111	294
Cicar_201201_TA019462	(TC)7	14	120	133	GCAACCGTGTCTCTCTCTCC	TGAAGAGGGTTATGCCCTTG	59.993	254
Cicar_201201_TA019469	(GAT)5	15	2401	2415	ATAAGGTACAGGCGGTGCAG	CCCTTTCACTTCCAATTCCA	60.154	274
Cicar_201201_TA019476	(GAA)11	33	1183	1215	CAAAGTAAACCCCACCGCTA	AATTCCAATTCCAAATCCCC	59.99	295
Cicar_201201_TA019480	(GAAATT)5	30	1787	1816	ATCGATTTGGGGGAAATAGG	AGACAAAGCCATAACCGTGG	59.978	234
Cicar_201201_TA019484	(AT)9(AG)7	32	1717	1748	GCGGGATGTAATAGTGCCAT	TACCTTAGCCGCTTCATTGC	59.813	282
Cicar_201201_TA019484	(GTG)6gatacacaacaaacacaattgtgaaaatatctctctgattatctatatgtgtt(TC)8	87	1990	2076	TGAAGTGTGTCCACCCAAGA	CTCAAATCAAAAGAGGCGGT	60.129	165
Cicar_201201_TA019485	(AAC)5	15	197	211	GGAAAGACCATCTCGTTGGA	AGGCTGCCCAGTTTTCCTAT	60.05	239
Cicar_201201_TA019485	(TGG)5	15	870	884	AACCAAAGAAGGCAAACCCT	CCATAGCCACCATATGGACC	59.976	193
Cicar_201201_TA019487	(TTA)5	15	359	373	GACTTCCATCACCTGCCAAT	GACGAAGGAAGAGGCTGAGA	59.934	182
Cicar_201201_TA019497	(TTC)5	15	194	208	GCGAAGAAACGAAACGAAAC	ACCAGTTCGATGTCTCCGTC	59.867	237
Cicar_201201_TA019505	(GTC)6	18	2673	2690	GGATTCTTCGTCATCGTCGT	TTTGAAAAATGGATCGGAGC	60.081	299
Cicar_201201_TA019506	(AAT)5	15	255	269	TTATGAGGAGGAGGTTGGTGA	TTATTGTTGGCTCTCCCTCG	59.536	323
Cicar_201201_TA019511	(CT)6	12	118	129	TGGAACCAGCTTTTCTGCTT	GGAAGAAAGGGATAAGGCAAA	59.993	100
Cicar_201201_TA019515	(GTT)6	18	1728	1745	AGCACCAGGAACTTCCGTTA	TGCTCATCAAGGTGAGAACG	59.734	202
Cicar_201201_TA019515	(AG)6	12	2705	2716	CCCCTTCAATTAACGCTTGA	TCTCATTTGTCCCCTTCACA	60.067	335
Cicar_201201_TA019523	(TA)10	20	82	101	TTCTTCTTTCTTTCTCACTCCCTC	TGAGTGCACCCATTTTTCAA	59.546	172
Cicar_201201_TA019533	(CAC)6	18	1605	1622	AGTTTGGGCTGTTCCAAATG	ACTCTGTGGGAAGTGGTTGG	59.971	246
Cicar_201201_TA019535	(TCA)9	27	1784	1810	GTTCCATGGCGTGTTACCTT	TCATGGATTTCCTTTGCCTC	59.859	294
Cicar_201201_TA019538	(ATT)9	27	154	180	TTCTCCTACGCGTCTTTCGT	TGATTCCCTGGTCACACAGA	60.015	344
Cicar_201201_TA019554	(AGT)6	18	2690	2707	CCATCTTCATTGGCTAGGGA	TGGAGTTGTTGCCAACCATA	60.029	273
Cicar_201201_TA019558	(CTT)9	27	2021	2047	ATCACAACGTGGTGGTAGCC	TCTTCTTCTCCTGGGGATCA	60.844	265
Cicar_201201_TA019559	(ATT)5	15	107	121	CACATGATAAATGGAGGCGA	AAAATTTTGCGGGAGGACTT	59.499	170
Cicar_201201_TA019559	(GAA)5	15	3277	3291	TGAAGGAACAACGGGAAATC	GTCACACTTCTCTCGCCTCC	59.91	160
Cicar_201201_TA019566	(ATC)5	15	593	607	GGGTTTACATGCAAAAAGCA	CCACCAATTATTCGCCATCT	58.676	212
Cicar_201201_TA019566	(AAC)8	24	895	918	CGAATAATTGGTGGACTGGG	TAACGATGGGTGGTTTTGGT	60.184	270
Cicar_201201_TA019566	(GCA)5	15	1486	1500	TTATTTAGCCGGTGGTCAGG	TGTATCAAATTGGGTGGCAA	59.953	312
Cicar_201201_TA019566	(CCT)5ttctgagtaaaggaggaggacgaagtctgttaatcatgtttgatctttctgactacttgttttgtgcagtgtgactgtttctgttgtaaga(AT)7	120	1648	1767	TTGCCACCCAATTTGATACA	CGACAAAACATATCCTAAGTCC	59.786	226
Cicar_201201_TA019568	(GTT)6(GCT)6gttgttgttgtagaagacgttgttgatgataaagctgttgttgttgaaattgagattgggttgtttgtggttgctgaaaag(GTT)8	141	747	887	TGAGAAGCGAGTGATTGGTG	CCCAAATCCAATCTCAATCG	59.984	268
Cicar_201201_TA019587	(ATATG)5	25	2765	2789	TTGATGATGAAGAACGCTCG	GTGTGTCGTTTGGTGCATTC	59.948	303
Cicar_201201_TA019592	(AAT)5	15	250	264	ACACCACCCACCAGTAGGAA	GTCCGGTAAAGGGACAGTCA	60.275	185
Cicar_201201_TA019592	(AG)8	16	1645	1660	TGCTCATGGGTTTGGTTTTT	CTGGATATCGTGAAACTCCCA	60.344	224
Cicar_201201_TA019596	(GA)13	26	184	209	CTCTGCAGGCACTCTTTGTG	ACGTTCATTTCTTCACCCCA	59.77	212
Cicar_201201_TA019597	(AGA)10	30	3697	3726	GTCAACTAACACCAGGCCGT	TCCCAATTCTCTCTCTCTATCTCT	60.035	191
Cicar_201201_TA019601	(TG)7	14	2263	2276	ATGGTGGTGGTGATGGAGAT	TGGCCATTCAAATTCACTCA	60.056	217
Cicar_201201_TA019619	(CT)10	20	72	91	ACCCAACCCTCAATCTTCAA	CCAACTGAAGAACGGAGAGC	59.381	325
Cicar_201201_TA019619	(CTG)6	18	1170	1187	GCAACTGTGAAGCATCCTGA	AACCTTTTCACTGCCACCAC	59.992	314
Cicar_201201_TA019621	(AT)9	18	1188	1205	CCCTCATGTTGTGTCTGTCG	AGTTAAAAGGCACAGGCGAA	60.154	229
Cicar_201201_TA019622	(TC)15	30	67	96	GCACACACAACTCTCCACCT	TGACATAGATCTGGCTCCCC	58.728	317
Cicar_201201_TA019624	(TAA)5	15	461	475	AAACCATGAACAAAGCCGTC	AAGGGTCGGATGAAAGACCT	59.978	303
Cicar_201201_TA019630	(TCT)6	18	71	88	GAAGGTTGATTACCATGGAGC	TGAGCTGGAAGAAGGTCGTT	58.517	280
Cicar_201201_TA019630	(CTT)6	18	231	248	CACTCCTCACATCCAACCCT	TGAGCTGGAAGAAGGTCGTT	59.962	117
Cicar_201201_TA019638	(ATA)10	30	1334	1363	CAAAGCATTCTTCTCACGCA	ATGGGACATGTAAGCCCAAA	60.134	331
Cicar_201201_TA019652	(TGT)12	36	2560	2595	ATCTGGGAACACAATCCCAA	GCCGCACTTTGATTGGTTAT	60.173	316
Cicar_201201_TA019653	(CAA)5	15	72	86	TCACCAAAATCATCACTCCACT	ATTTGAGGTTGCGGTGAGAG	59.454	335
Cicar_201201_TA019657	(AAG)6aaagaagatcttcttgttgtttgatttattttaggcaactgaatgtggttgcctagttggctattactatgtgcgttttcgaaagctgc(TAG)5	122	2666	2787	GTGGATTGGATCCGAAGAGA	CACCGCTTACGCTTAGTGTG	60.011	229
Cicar_201201_TA019667	(TCT)5	15	1553	1567	TGCTTCACAGCCAAGTGTTC	GGAGAGGAGGATCAAGGACC	60.032	336
Cicar_201201_TA019669	(GAT)6	18	1590	1607	GCGAAGAGAACCTTGTGGAG	TCATTTTCGCACAGTCCATC	59.989	347
Cicar_201201_TA019670	(TC)9	18	24	41	CTCCACCCAGAAACAAGAAA	ACCGTGAGGTTGTTGGAAAG	57.77	187
Cicar_201201_TA019677	(AAAAT)5	25	775	799	CACCTCCATCCCAAGGAGTA	ATTTGGGTGAGTTGGATTGG	59.92	193
Cicar_201201_TA019678	(CT)6	12	57	68	CTCTCCACCAGCTCCATAGC	AAGGTCATCGAACCATTTGC	59.973	291
Cicar_201201_TA019680	(AGA)5	15	666	680	CCCCAAATTTTTCCCTCTGT	GTTGAAACCGCCATGAAACT	60.159	277
Cicar_201201_TA019688	(AGTG)5	20	3700	3719	GTGTTGGTTGCAATTTGTGG	GTATGCGGTGAGGTGAGGTT	59.864	127
Cicar_201201_TA019693	(TTC)5	15	228	242	TTCTGCTTCTGCCTCCATTT	AACAACCACAACCACAACCA	59.955	280
Cicar_201201_TA019693	(TGT)5	15	635	649	CAGGTTTAGGGATTTTGCGA	ATCCAAACAACAACGCTTCC	60.067	306
Cicar_201201_TA019693	(GT)10	20	1025	1044	GGAAGCGTTGTTGTTTGGAT	CACACTTGCATTCCCTTTACTTC	59.978	350
Cicar_201201_TA019701	(TGT)5	15	1390	1404	CGAGCTTGAGGTCTTTACCG	ACATCAACGATGCTGCTGAG	60.008	249
Cicar_201201_TA019702	(GA)6	12	1586	1597	ATTGCAGTCCAAACCGACTC	TTCACATTCACAATCCACTTCC	60.119	340
Cicar_201201_TA019706	(AG)8attttg(GA)8	38	3080	3117	GGAGCAGAAGCCATTCAAAG	CCCATTCTTCACTCTTTCTTTCTC	59.955	167
Cicar_201201_TA019707	(TGT)5	15	1651	1665	GAGTCCACCGATCAGAGAGC	TGATGGTTAACGAACCCGAT	59.952	312
Cicar_201201_TA019707	(GAA)6	18	1977	1994	TAATTGAGAATCGGGTTCGG	GGCAGCGACAACTACAACAA	59.894	199
Cicar_201201_TA019708	(CT)7	14	76	89	CGTATGTTATCACGAGTGACCTG	TGAGCAACAAGTGGTGGAAG	59.571	157
Cicar_201201_TA019715	(ATA)5	15	2711	2725	CACGCACCGAAGTTGAAATA	CCACTTTCCCCAACACACTT	59.729	166
Cicar_201201_TA019718	(ATC)5aacaacaacatccattcataaactatagattca(CAT)7tatcatcatcatcaatggcttcttatccaacatggaacaacaacacaaactcaagtgctgctaggttttataaccaccacccaaa(TTC)5	169	488	656	ACACCAAAACGCACACAAAA	AGGGTTACTCTGAACGGCAC	60.05	346
Cicar_201201_TA019718	(TA)6	12	1147	1158	TGACGCTAAACGTAGTGACCA	CCAGAAGTAACTAAAGGGAAGA	59.401	349
Cicar_201201_TA019736	(ACA)7	21	726	746	GCTTGCTGGTGTTGGTGTTA	CAGATGGTGGCAGTGTTTTG	59.764	284
Cicar_201201_TA019739	(CTT)5	15	1631	1645	GCATGAGCGGTTTCTTTCTC	TGACGACGATGAGAAGGTTG	59.962	186
Cicar_201201_TA019745	(CTT)5	15	248	262	GAGCCAAACGAGGAAGAAGA	TTTGAGGATGATGCATTGGA	59.55	319
Cicar_201201_TA019745	(TCT)5	15	364	378	TCCAATGCATCATCCTCAAA	ATACGAGCACCAGGATTTGG	60.009	168
Cicar_201201_TA019755	(TCA)5	15	1792	1806	TCAAAATTGCGATTGTCAGC	CGATGAGGAAGATGACAGCA	59.816	216
Cicar_201201_TA019762	(AG)12	24	1510	1533	CGGAGAAGAAGCTGTTTTGG	TTAACGAGATTCCCACTGCC	59.986	147
Cicar_201201_TA019778	(TTC)5	15	1713	1727	CTGCTCAAGCCTTTTCATCC	GTCAGATAGCCGTTGCAGGT	59.955	306
Cicar_201201_TA019783	(AG)17	34	1879	1912	GGCGTCTGGATCTTACTCCA	CACCACCACACCCTTCTCTT	60.218	303
Cicar_201201_TA019792	(CAT)8	24	932	955	ATACTGTCCCCGTTGCTCAC	CCACCCACGCTATTTCTCAT	59.997	336
Cicar_201201_TA019814	(CAT)6	18	781	798	TTCATCAACCTTCCTCCCAG	AAAGTCAACAATTGGGCCTG	60.042	347
Cicar_201201_TA019815	(TTA)5	15	1611	1625	TCCAGTTTGGTTTCAGGAGG	AATGGTGGTGGTTTGAAAGG	60.081	332
Cicar_201201_TA019817	(GAA)5	15	426	440	GTTAACAATGGTTGGGGGTG	ACCGATTTGGAATTGGATGA	59.948	150
Cicar_201201_TA019842	(CT)9	18	1197	1214	TTGGCCATCTTTAACCTTCG	GCCTCCTTCGTCTTTCTCCT	60.067	146
Cicar_201201_TA019848	(GAG)5	15	1459	1473	CGGTTTCGTATTCGGAAGAA	CTAACACCAATTCTCGATGGC	60.067	308
Cicar_201201_TA019853	(AAG)6	18	76	93	GGGTCGATTGGTGAAGAAGA	GGTTCAGAATCGTGGTCGTT	60.05	165
Cicar_201201_TA019868	(CAG)6(CAT)5	33	1891	1923	CTTCTTCTCCTGATCGCACC	TGCAGCTACTGCTGCTCCTA	59.95	252
Cicar_201201_TA019873	(TCCT)8	32	2561	2592	AACAGCTCCGCTCATTGTTT	CTGCTCAAAACCTAGGTGCC	59.882	112
Cicar_201201_TA019890	(TGT)6	18	514	531	TGGATTGGTGACAAGCTGAA	AAGACACACATGCACCCAAG	60.24	342
Cicar_201201_TA019890	(TGA)11	33	1262	1294	CCATGGTGAGTGCTTTTTCA	TGAACTAATGCAAGGGGAGG	59.691	176
Cicar_201201_TA019909	(GAA)5	15	612	626	CGGTAGTGGCATTGGAGTTT	TCCTTCTTGGCTTTCTGCAT	59.993	306
Cicar_201201_TA019912	(GGT)5	15	880	894	TGGAACCCTCTTCTCAAGGA	TGTTGATTATGATTCCCCTGG	59.773	330
Cicar_201201_TA019912	(CAA)5	15	999	1013	AATGAAGAAGGTGGTGGTGG	TGTTGATTATGATTCCCCTGG	59.82	215
Cicar_201201_TA019914	(TGT)5	15	247	261	GGAAGCAAGATCAAGCCAAG	TTTCCAGAAACTTCAGGGTCA	59.955	285
Cicar_201201_TA019914	(TTTGAT)6tttgagaggtta(TTG)7	69	722	790	GGGGTTTTGGTAAGATTGTGAA	TCAAGAAAGCCTGTGGAACC	60.089	267
Cicar_201201_TA019918	(TC)17	34	1956	1989	GAGGTTGAGCCGTTCTTCAG	CTCACTCACACTCACACTCAACA	59.989	274
Cicar_201201_TA019922	(AAG)7	21	1879	1899	GGTGTGGATGAGAAGGTGGT	ATTTCCGCCAAACAACAACT	59.817	307
Cicar_201201_TA019932	(CTT)5	15	502	516	ATGTGCCAGGCTCTAAATGC	AGATGGATCTGACGGTGGAG	60.243	219
Cicar_201201_TA019937	(GA)10	20	65	84	GTGTGGAGTCCTCTGGCATT	GTTGCCCACATACACACTGC	60.12	345
Cicar_201201_TA019937	(AGC)5	15	190	204	GTGTGGAGTCCTCTGGCATT	GTTGCCCACATACACACTGC	60.12	345
Cicar_201201_TA019943	(TGC)5	15	2078	2092	AAGACCAAGTGAATGGTGCC	CAGCATAGGCTGAAGCAACA	59.973	348
Cicar_201201_TA019947	(CCA)5	15	2607	2621	CGCAATTAGCAGGACTGTCA	CAAAGGTGGTGGTGTTTGTG	60.011	322
Cicar_201201_TA019954	(TAA)5	15	165	179	CCCAGCAAAGCCAAAGTTAC	GGTGCCAAACCAACTCAAAT	59.747	270
Cicar_201201_TA019958	(CT)6cattcatttataattatctcactctcacaaactctttctctttctatctctta(CT)9	83	154	236	CTTTCATTGACGATCTCCCC	CTTCAATCTCAATCCCCCAA	59.483	178
Cicar_201201_TA019967	(GA)10	20	1508	1527	CTGTTGTTGTTGCCATTTCG	TTCCATCGACACAATTCCAA	60.149	197
Cicar_201201_TA019972	(TTG)8	24	1512	1535	TGCACATTGGAGAAGTAGCG	TCTTCACCCATTTTTCCCAA	60.011	285
Cicar_201201_TA019972	(TAT)7tagtacctgcagctaaagta(GTT)5	56	2288	2343	TGTGAGTGTCACTGTGGGGT	CCCCCACAATTCTTCTTCAA	60.045	304
Cicar_201201_TA019972	(TTG)6	18	2602	2619	GGTTCCATTTCTGAAGCCAA	CCATGTCTCCCCCTTAATCA	60.051	287
Cicar_201201_TA019988	(GAA)9	27	1061	1087	TGTCAATGGCTCTACCACCA	ATTTGAGACCCTCATTCCCC	60.112	267
Cicar_201201_TA020001	(GA)7	14	2020	2033	ACTCAGATCTCACATCCCCG	AACCCTCGCATTTCACACTC	60.072	219
Cicar_201201_TA020006	(ATC)6	18	327	344	ACCCTGGTGCCTTTAAACCT	GCATGTCACCAACACCTGTC	59.864	154
Cicar_201201_TA020006	(ATC)5	15	1320	1334	TCAGCAGTTAGCTGAGGGGT	GGATGCCGTTACAAGGAAAA	60.012	249
Cicar_201201_TA020008	(TTA)5	15	1801	1815	TTGAATGATTTGACGAGCCC	GGTTTGTCTCTTTGAGCTT	60.983	297
Cicar_201201_TA020019	(CTT)6	18	2392	2409	TACGGAATGTCCATACGGGT	CACAGAGAAAGTAACCGCCA	60.074	125
Cicar_201201_TA020028	(ATA)6	18	2526	2543	GTTTCAGGAACGACGAGAGC	TGAGAGAAAGAGCCACCACA	59.997	234
Cicar_201201_TA020051	(GAA)5	15	1187	1201	AGACCAACCAAGAACAACCG	GCGCGAGTATGGGAAATCTA	60.005	235
Cicar_201201_TA020056	(ATT)5	15	1517	1531	CCTTTTTGGTTGGAAGGTGA	GCTCAGCCTCAAAAACAACC	59.942	231
Cicar_201201_TA020065	(TGA)5	15	571	585	AGGATCGAAATTGGCAACAC	TGCCAGCAAGAAGACACAAC	59.939	310
Cicar_201201_TA020068	(TTTC)5	20	172	191	CAATGCGTCACTCATGATCC	ATCAACGCCTAAAACAACGG	60.08	292
Cicar_201201_TA020077	(TTAT)8	32	2900	2931	TTGAAAAGGTAATCACGCCC	TTTTGGAAGGTATTGGTGCC	59.938	282
Cicar_201201_TA020078	(GTT)5	15	1215	1229	CCGATCAAGATCAGGACGAT	TCCCAAACCTACCACTTTCG	60.034	339
Cicar_201201_TA020104	(AAG)5	15	188	202	AGGCCTTAAAAGAAAGGGCA	GCATCGTGTTTTTCAACGAA	60.197	218
Cicar_201201_TA020108	(GA)6	12	12087	12098	CAAACTCCCATGTGAAGGGT	TTCTCCAATCCCCTCTTTCTC	59.82	287
Cicar_201201_TA020110	(CCA)5	15	63	77	CAATGATTCATCACAACCCG	CATAGAGATAAGCCTCGCCG	59.774	329
Cicar_201201_TA020110	(TGA)5	15	983	997	GTGCACGCACAGGAAAACTA	CAAGCTGCGCACTTTTATCA	59.911	339
Cicar_201201_TA020113	(GAA)5	15	1955	1969	TGCTGCAGTGGTGTCTAAGG	AAGCAGTTAAAGCAGCAGCC	60.049	266
Cicar_201201_TA020114	(AAAT)5	20	61	80	GCATCACATGGTTCCTCAAT	GGCGGTTTGACAGTAGGAAA	58.36	296
Cicar_201201_TA020122	(GA)10gtgattcccactgcacttgacttgttcagatcga(TTC)9	81	2905	2985	CTTCAACCGGCAAAAACAAT	TGACAACTTCAACAAACAACCC	59.975	335
Cicar_201201_TA020136	(TCT)7	21	2325	2345	GGTTTGAATGACGGAATGCT	AGAAAGAACCGAACCGAACC	59.939	236
Cicar_201201_TA020143	(TC)13	26	1336	1361	TAGGAAATGAAAGTGCCGCT	CACCAAAATTGTTGCTTGTC	59.845	292
Cicar_201201_TA020168	(ATG)8	24	901	924	AGGTGGTTGGCTTGAAGATG	CAAGAAGTTTGTCAAAGTGGGA	60.111	315
Cicar_201201_TA020174	(TC)6	12	106	117	TGAAGAGCAGAGTCATCCCA	CCAAGCTCACCTGGCTTTAG	59.499	215
Cicar_201201_TA020184	(TCA)5	15	1356	1370	ACCCAGGTTGTCTACGCATC	GTGTCGAAGAAAGGCGAAAG	59.997	320
Cicar_201201_TA020188	(TTG)5	15	1533	1547	GAAGTTCTTGTGCAGGAGCC	TGTGTTTTCCCTTGTGAAGGT	59.997	223
Cicar_201201_TA020188	(TTG)5(ATG)6	33	1767	1799	CCTTCACAAGGGAAAACACA	GTTCAACCTCACAACAGGCA	58.594	261
Cicar_201201_TA020190	(CTT)7	21	242	262	GCAAAGTTGGAGGCTTTGTT	TGGTATGCACACTTAGCCCA	59.359	289
Cicar_201201_TA020198	(TCA)6	18	941	958	TCTCCCTCCTCCTTTCTTCC	GCGATGTTCAAATCGATCCT	59.749	285
Cicar_201201_TA020207	(AG)8	16	157	172	CCCTTGGCTTATCCACAGAC	CTTCGCTCACTTCCTTCGAC	59.55	140
Cicar_201201_TA020217	(TTA)5	15	2280	2294	CCAAAGAACGTAGCCACCAT	GAGCTGAATCCGTGCAAAAG	59.993	338
Cicar_201201_TA020218	(GAT)7	21	315	335	TCAACCTTCCACCAAAATCC	ATCCTGCAGAAATCGGAATG	59.767	175
Cicar_201201_TA020219	(GA)10ggagtaggagagaaaacgcagatgctcaccagatagagaagtgagttgttggcacc(GA)7	90	304	393	GTTGAAGTAGGCTGCGAACC	TTCATCTTCGGACCCTTTTG	59.882	220
Cicar_201201_TA020230	(TGG)6	18	432	449	CTATTCAGGCCTTGGATGGA	CCACCTTGATATCCACCACC	60.029	160
Cicar_201201_TA020246	(CTT)9	27	81	107	TGTGGCTGTGAGAGATCCAA	ACCGGTTCCGATTGATGATA	60.402	293
Cicar_201201_TA020246	(AT)6	12	1773	1784	TCCACCTTCTTGTGCTTGAA	TTGAGATTCCTCGTCACACT	59.415	295
Cicar_201201_TA020254	(CTT)5	15	650	664	ACAAAACCCTTCCTTGCCTT	TGTTTGAGTTGAGCGACACC	59.976	298
Cicar_201201_TA020259	(GGA)6	18	914	931	TGCCAGAGCATTTCTTTCCT	CACCCCGAGTGGTTACAGTT	59.955	269
Cicar_201201_TA020259	(TC)9	18	2029	2046	TGGTCGAACAGCAGAAGTTG	TAATCCGAATCCAACACCGT	60.025	250
Cicar_201201_TA020269	(TTG)5	15	1967	1981	CGGTGGTGTTTTTGGAGATT	ATTTAGTTGGCATGGCTTGG	59.83	297
Cicar_201201_TA020280	(GTA)5	15	1401	1415	ACCACTTGGCGGAATAATTG	ACAGATGGAAAGAAATGGCG	59.823	201
Cicar_201201_TA020280	(ATC)5	15	2066	2080	AGGCAATGTAGCATTTTGGG	TTTGGTTAGTTCAGAAACAGGG	59.96	340
Cicar_201201_TA020281	(AC)6	12	196	207	CGTGGTCGCAATGAAAGTTA	CCCAGATGAACGGTCAGATT	59.729	270
Cicar_201201_TA020301	(AGA)5	15	715	729	TTTCGTGAACGACAAGAACG	TCTCCGAGGACGAGAAAGAA	59.881	270
Cicar_201201_TA020317	(ATT)8aatattattattagtattatctccatctctaactcctcctctcaaccttgacaacgaggattggcaacaacccataact(TC)7taactctaa(CT)6	138	1890	2027	AGATTGTGGTTTTTCCGGTG	AACACAATACACACACACGCA	59.83	333
Cicar_201201_TA020319	(AGA)6	18	2925	2942	TTTTTGGATCCATCTCAGTGC	TCAACCCTGTTTTGGTTCCT	60.066	327
Cicar_201201_TA020320	(CGA)5	15	872	886	TGGCATGCAATTTCCAACTA	ATTCTCAACGGATCCAGCAC	60.073	262
Cicar_201201_TA020327	(TC)9	18	60	77	GCACAAGCAAAGAGTCTTCCA	TGGGTCCATGAAAAATCACA	60.565	234
Cicar_201201_TA020356	(ATGTTC)5aagaagttcaagctaagaatcattaattcaccatcactccaataacag(AGA)6	96	92	187	CCTCAACAAATCCGAAACAA	GGTTGAGGGAGAGAAAAGGG	58.597	302
Cicar_201201_TA020360	(ATC)11	33	344	376	CGACTATCGCTGGACGTTTT	CCGCAGAGTCAGCTATTTCC	60.27	255
Cicar_201201_TA020360	(TAT)5	15	715	729	GCCGCTTATTTGCTTCTGAC	GGGAACACCCCTTTCTTCAT	59.988	182
Cicar_201201_TA020364	(AG)6	12	1179	1190	CAACGCCAAGAGAAATGGAT	CGCGACGTTTACTTCTCCTC	60.074	217
Cicar_201201_TA020364	(TTG)8at(GAA)5	41	1477	1517	ATTGGGAATGGCCAATTGTA	CCGTTGTCGTTGCAACTCT	60.016	217
Cicar_201201_TA020373	(TTG)6	18	1698	1715	GGCTTTTGCCATTCCTGATA	ACACACCCTTTTGCAACCTT	60.038	126
Cicar_201201_TA020374	(CCA)5	15	282	296	GCATGCACAATAGCAAGCAT	ATCTGGATTCGGAAGTGGTG	59.869	197
Cicar_201201_TA020374	(CCA)5	15	528	542	TCCCAAACCACTGCCTAATC	TTGTGCTTGTTGGTGCATTT	59.933	173
Cicar_201201_TA020377	(AG)13	26	898	923	CAGCAAGAGCTTTGGTTTCC	TTTCACTTTCTTCCCATGCC	59.993	268
Cicar_201201_TA020390	(GAA)6	18	981	998	GGAGGAACAAACGAAGTGGA	TATTCCCCAACCAAAACCAA	60.088	322
Cicar_201201_TA020392	(GAA)8	24	1671	1694	GGCCACAGCAGTCATCTACA	CACCTCATCGATCAGCTTCA	59.862	172
Cicar_201201_TA020397	(TTG)6	18	2297	2314	CGAATTGAGGGTTCTTCCAA	ACCATTTGTTTGGGCATTTC	60.044	274
Cicar_201201_TA020411	(AG)13t(AG)6	39	51	89	GAACTAGCATCTCACTCTCATTTG	ACTCTTGCATGCCATCATTG	57.346	190
Cicar_201201_TA020415	(TCT)5	15	1749	1763	GGAATCAGGGAGTGAACGAA	AGGAAGCAAGAGTGCGTTGT	60.05	345
Cicar_201201_TA020432	(CTT)5	15	209	223	GAGAAAGAGAGAGTCCGCGA	AGCTGCACCAGTCGAAGATT	59.827	238
Cicar_201201_TA020473	(AAG)8	24	151	174	GCATGGAAGTCACACACTTGA	TTGGGATCCATTTCATCCAT	59.742	236
Cicar_201201_TA020475	(CAT)7	21	1629	1649	ACTGTTCCCCTCTCAGGGAT	AACTTTCATTTTCGCGTTGG	59.929	337
Cicar_201201_TA020476	(AAAAT)7	35	643	677	AGCTCCCAACAATCTCTGACA	ATTACCAGGCACTCCACCTG	59.859	265
Cicar_201201_TA020481	(TGT)5	15	82	96	CTTCAATTTCTCGCGATCTCTT	AAGTTTCTGACGGTGATGGC	59.987	172
Cicar_201201_TA020497	(TCG)5	15	997	1011	CAGAATCCTCATCGTCGGAT	TCGCAACATTTAGCAGCATC	60.034	132
Cicar_201201_TA020500	(TGT)6	18	868	885	AACCACCCATAGCAAACAGC	TCACCATCTTCTCCCATTCC	60	340
Cicar_201201_TA020517	(GAA)6	18	2850	2867	TGGTTTTGGGTTGTTAAGGG	AAAAACGCTCCTCTCTCATT	59.696	152
Cicar_201201_TA020528	(GA)15	30	1702	1731	CGAGGGATAGTGTTGGGAGA	TTTGAGCAATAGCACCATCG	60.065	329
Cicar_201201_TA020532	(AGAAG)5	25	188	212	ATGAAAAGTCGCACCCTTTG	AGATATGGTCGCCAGGTTTG	60.11	190
Cicar_201201_TA020539	(AG)10	20	2035	2054	TGTGGTTGACTTGCTTGCTC	GGTTGCTTCTCTTTCCTTTCA	60.032	152
Cicar_201201_TA020552	(TAAT)5	20	290	309	GCTAGCCACATCTACCCCCT	GTTCCGAGGTTGAGTTTGGA	60.484	278
Cicar_201201_TA020555	(TG)9	18	1851	1868	GTGGTGAGAAAAATGCGGTT	ACGATTGGTTCGAAGAGTGG	59.978	265
Cicar_201201_TA020558	(TTG)7	21	738	758	GCTTTCCCTGGAATTGTGAA	GGAAGTGGATGTTGGAATGG	60.051	204
Cicar_201201_TA020561	(TGA)7	21	919	939	TATCTTTTCCCCCAAAGGCT	GCAAGGGGCATACACATTTT	59.903	301
Cicar_201201_TA020565	(TGA)9	27	1032	1058	TTGCCAAACGTAATCAGCAG	AATACGACGCCAACACACTG	59.872	317
Cicar_201201_TA020607	(TGG)5	15	1320	1334	ATGTGGTTGGGAAAGTGAGG	GCAAAGGTTGCAAACAAACA	59.82	336
Cicar_201201_TA020622	(TTC)8	24	142	165	GTCCCCCGCAGTTACTGTTA	GTAATTGTGAAGCCGGTCGT	59.993	218
Cicar_201201_TA020624	(CAA)5	15	1467	1481	CGCTCCAGATTGTGACTGAA	CTCTCATCGTGCCATTGTTG	59.984	348
Cicar_201201_TA020624	(GA)12	24	1638	1661	CAACAATGGCACGATGAGAG	CACAACACACGCACACACAT	60.263	231
Cicar_201201_TA020639	(CAA)5	15	57	71	TGCTTTCTCAATTCTCGTTGAC	CCCAATCTCCTCAGCAACAT	59.499	309
Cicar_201201_TA020650	(GGT)10	30	1206	1235	TGTGTGCGTGAGAGAAGAGG	TTCTCTGAATCCAACGGTCC	60.178	149
Cicar_201201_TA020663	(GA)6	12	636	647	TTTCCAGTGTTTAGGGCGAC	CCATTACGCCTTGGAGACAT	60.11	321
Cicar_201201_TA020664	(TCA)6	18	1341	1358	AGCAGGCCCATTCATCATAC	GGGTCAGAAAGATGGTGGTG	59.923	316
Cicar_201201_TA020668	(GTT)5	15	115	129	TCTCTTGCTTGGTTCGTTCA	CCCATGAATGTCACCACAAA	59.566	289
Cicar_201201_TA020673	(AAG)5	15	2009	2023	GCTGAGAACTTTGTGGAGGC	CACCATCCATTCCAGTGTTG	59.997	276
Cicar_201201_TA020674	(TTG)5atgatgttattctcttgataatggccaagtggataattagcacctt(TTG)6	79	355	433	AGCAATGCAATATGGTTCCC	TTGATTCCATCACCACAAGG	59.791	339
Cicar_201201_TA020674	(CTT)5	15	1148	1162	AGGAAAAGATCGTGGTGGTG	TGCGAAGAGGACGAAAAGTT	59.966	274
Cicar_201201_TA020680	(GAT)5	15	445	459	AAATCGCACAACACAAGCTG	TCAGATTTCTCCTCCCCCTT	59.911	303
Cicar_201201_TA020690	(TGT)5	15	1727	1741	AATTGCGTCCCCTATCACTG	AAGGCTTGGAGGTTAGGAATG	59.955	328
Cicar_201201_TA020695	(GCT)5	15	751	765	TGTCCCTCCTCAACGTCTTC	TCAGAATGATTACGTGCCCA	60.238	204
Cicar_201201_TA020700	(TC)17	34	101	134	ATTTATGCAGCGTTTGGCTT	GCACAAGTTTCATTGCCAGA	59.748	330
Cicar_201201_TA020709	(TGT)5	15	1172	1186	CTCCAAACTCTTGCAGAGGC	TTACACCAGGCAGGGAAATC	60.134	334
Cicar_201201_TA020726	(AGA)6	18	1525	1542	ATAGGATGAAATGCGGTTGG	CGAAACGACGTCATATTTGC	59.784	157
Cicar_201201_TA020730	(CT)8	16	133	148	CGTTTCAAACAAGCCAACAA	GGCCCAGCAAGAATATCAAA	59.746	181
Cicar_201201_TA020749	(AG)6	12	1177	1188	TTTGAAGTGAGGCATGAACG	CCTGAATCTCCTGCCATCTC	59.84	218
Cicar_201201_TA020750	(AC)8	16	77	92	TTGGGACAACAAGTGATAGGTG	TTCCTCTGCAAAATCCATCC	59.891	344
Cicar_201201_TA020750	(GGA)9	27	1009	1035	GCCTCATGCATCACAAGAAA	CTCCCACCTTCATGGTGACT	59.805	321
Cicar_201201_TA020764	(CT)6	12	85	96	AAAACGCCTCAAAAGCTTCA	GATTCCCCTACCCATCTGGT	59.996	314
Cicar_201201_TA020767	(ATG)7	21	170	190	GAACAAATGAGGACATGCCA	TTGTCCAAGGTGCAATTCAA	59.502	323
Cicar_201201_TA020774	(CCG)5	15	2416	2430	ACCGGAAGTTCGTGTGAATC	AGGTCTTGGTGGAAGTGGTG	59.973	168
Cicar_201201_TA020783	(AG)10	20	1662	1681	CTCCTTCCTTCCCATGTTCA	CAAACCCACTAACCCTTCTTC	60.042	211
Cicar_201201_TA020792	(TTG)5	15	511	525	CCCATTTCCAATTCATCCAA	CATCGAACGGTGTGAATTTG	60.502	324
Cicar_201201_TA020814	(GAA)7	21	633	653	AAACAAAAGCGTGAGGAGGA	TGGACCCAACAATTCATCTG	59.853	243
Cicar_201201_TA020819	(TTG)5	15	576	590	GCCCACCAATCAGCAACTAT	TGTCGAAAACAAGCCAACAG	59.962	285
Cicar_201201_TA020819	(AGT)5	15	937	951	CGTTTTGGCGATATTTGCTT	TCAGTTTCATCCTGGAAGCC	60.095	326
Cicar_201201_TA020823	(TC)6	12	107	118	CGAAAACTTCAATCTCACCAG	GGTGAATCCATCATCGCTCT	57.47	112
Cicar_201201_TA020843	(TTC)5	15	283	297	TGATGGGTTTGTGAGAGCTG	CGGTGAACCGTACCAAAAGT	59.831	297
Cicar_201201_TA020855	(TAA)5	15	1656	1670	ATTGTTAACGGTCTCCGTCG	TGGGATGCACTAACGATTCA	59.993	236
Cicar_201201_TA020866	(GGA)5	15	936	950	GGATTTGGTGGAACTCGAAA	TATTTGGGGCAACACTTTCC	59.91	350
Cicar_201201_TA020880	(TGT)6	18	205	222	AGGCTGCAATAACACACGAA	ATTGAGGTGAAACAGCACCC	59.347	138
Cicar_201201_TA020887	(TAT)7	21	1230	1250	ATGCTGATCACCAAGCAGTG	CAACAAAACACAGAGTTGAAGG	59.862	345
Cicar_201201_TA020890	(AGA)5(TGA)11	48	1087	1134	TGCTCTCGATTGTGAACTGC	CCCATTCCCTTTTCGAATTT	60.144	285
Cicar_201201_TA020917	(TTG)7	21	1088	1108	GCAGCAAACCCAGTTTCAAT	TCTGCTTCTGTTGCTGCTGT	60.118	350
Cicar_201201_TA020921	(AG)11	22	1062	1083	TGTGTTGGACGTGTTTGGTT	CAAACACACACCCTCTCCCT	59.897	180
Cicar_201201_TA020929	(AAG)6	18	107	124	GATTTGATATAAGACTCCGTCC	TTGCTGGTGGTGACACTGTT	54.559	326
Cicar_201201_TA020938	(TTC)5	15	2308	2322	GGTGGTCAAAGGAACCAAGA	GCGTCTGAAACAACATAACAAC	59.943	175
Cicar_201201_TA020942	(TTC)5	15	2520	2534	TTGATTCCATGTGGCGTAGA	ATCCAATTCTTCGTGCGACT	60.073	189
Cicar_201201_TA020955	(CAA)7	21	373	393	TCCACCACCAACACTACCATT	TGGAAAAGCTGTTGAAGCTG	60.141	291
Cicar_201201_TA020965	(GAA)5	15	268	282	CCTATCTCAGCCCCATTTCA	GTTCCTTGCCATCCTTCGTA	60.029	284
Cicar_201201_TA020967	(TAT)8	24	283	306	AATATGCGCAGGAAACCTTG	CTTCAGCACCAAAGGAAAGC	60.096	236
Cicar_201201_TA020969	(CT)6	12	24	35	GCATCATCGTTCGACTCATAA	GGTTTGTAAATGTTGCGGCT	58.738	324
Cicar_201201_TA020974	(ATT)5	15	1522	1536	CATTGCTAAGTTGCCCCAAT	TCTCTCTGGAAAGTCCGAGG	59.96	272
Cicar_201201_TA020976	(CAA)6	18	1576	1593	CGATCGGAGGAAGAAGATGA	TTCCATAAGAAGCTCCGCTG	60.295	250
Cicar_201201_TA020998	(TTG)6	18	1575	1592	TGTTCCAAGAAAAGCAGAGGA	TGAACAAAGGACCACACACC	59.978	230
Cicar_201201_TA021013	(AG)6	12	1233	1244	CCATAACATGACATCCGCAG	TCGTCATACCAACCAATCCC	59.948	268
Cicar_201201_TA021014	(AG)6	12	1531	1542	AACAAAGCTTCAAGAGCCCA	GCCCACAGAAGAATAACCGA	59.993	338
Cicar_201201_TA021024	(TTC)6acactattggaacgctttggtctttcttttttctcctcttcctcttcattaccatcttcatcatcatca(TCT)6	105	882	986	TATTTCGCCTATTGGTTGGG	GCCAAGGTTCTGGTTCAAAG	59.789	330
Cicar_201201_TA021030	(CTA)6	18	630	647	ACCATGGATCAACAGCACAA	TTTGTGCATCGTCCCACTTA	59.967	183
Cicar_201201_TA021036	(GA)8	16	1396	1411	GAATCAGAAGGTGGTTGGGA	TTCGTGCCAGAAACAGTGAG	59.903	155
Cicar_201201_TA021040	(CAG)5	15	1475	1489	AAGCATCAAATCCAAATGGC	TAAGGTTCAGGTTATGGCCG	59.907	334
Cicar_201201_TA021043	(AAC)5	15	549	563	AGCCACAACTTTCCAAATCG	GGATTGGTTAGGTGTCCGAA	60.11	289
Cicar_201201_TA021044	(TTG)5	15	2159	2173	AAGGACACGCAAATCCAATC	AACCATTCAACGAAAGCCAC	59.939	334
Cicar_201201_TA021064	(AG)8	16	2188	2203	CCGTGAGCGTGAGAGTGTTA	TTCCTTTCACATTTCGCACA	60.049	168
Cicar_201201_TA021067	(CTT)5	15	1397	1411	GGATTGTCGTTATGGTCGCT	CCATCATTCACCATTCACCA	59.962	349
Cicar_201201_TA021080	(GAA)5	15	1275	1289	AGGAGGAATTTCGAAGGCAT	ACGGTATTAGGGGTTTTGGG	60.039	297
Cicar_201201_TA021106	(TTA)5	15	1450	1464	GCTTGAAAAGTGGGATTTGC	GTTGATTACGATGATGGGGG	59.691	341
Cicar_201201_TA021111	(GGA)6ggtgttttacttcaaccactcacacaatctccttctaattctcaagctccatcttccacaaccaccatcacaaccaccgtcactt(CCA)6	121	71	191	GATCCAAGAACTCTTTGGAGAA	GTCCAATAACGGCGACAAGT	57.523	291
Cicar_201201_TA021111	(TAA)6	18	877	894	ATGCAACCCATTTTGGAGAA	CCTAATTCACCACCACCACC	60.309	270
Cicar_201201_TA021122	(CT)7	14	24	37	TCTCCTTCTTCTAATTTCCC	TTGCGCAAATCATTCTCAAC	52.765	328
Cicar_201201_TA021159	(AG)8	16	41	56	TTCTTGAATCTTTGGGTGGC	ACTCAACCCGTGTCTCCTGT	60.051	266
Cicar_201201_TA021179	(AG)7	14	1743	1756	CTGAACGCAATTAGGAGGGA	CGAATCCCTGGTTTTGTTGT	60.206	304
Cicar_201201_TA021185	(CAA)5	15	44	58	GCTCCAGCAAACATTCCATT	GCGATTAGCAACCGCTAAAG	60.081	253
Cicar_201201_TA021223	(CT)8	16	28	43	AACCGCTCTCTCTGGAACTG	ACCTGTGTGACTCTGAGGGG	59.598	335
Cicar_201201_TA021233	(CTC)6	18	196	213	AAGCGCAACTGAAGCAATTT	CAGATGTCTCGGTGACTGGA	60.025	294
Cicar_201201_TA021268	(TC)10	20	1184	1203	GCTCTCCTTGAGGGTTGTTG	TGTGAGTGACCCGATTTCAA	59.844	308
Cicar_201201_TA021277	(AAG)6	18	39	56	GGAATGTGAAGCTATAAGCTAGTG	TTCCATGGGAGTAAAGGACG	56.617	297
Cicar_201201_TA021277	(ATT)6	18	1416	1433	AAAGAGCATTGATTGGCTGG	CCCCCAACATATCCACAAAC	60.214	342
Cicar_201201_TA021285	(GA)10	20	640	659	AAAGGTGGTTGAGGTTGTGG	TTCACTGCCCACAGTTTTTG	59.861	141
Cicar_201201_TA021313	(TGC)5	15	688	702	AAAGTGTCTTGGGGCCTTTT	TGAATCAGTTGAGAGTGCGG	59.976	212
Cicar_201201_TA021322	(TCT)5	15	1997	2011	GGTGGAAGTTTCAGCGTCAT	AGGAAAGCATAGCAGCGTGT	60.119	261
Cicar_201201_TA021323	(AT)13	26	1078	1103	GTGAACATGGGATGGGTTTC	GACAAAGGTGAAGGCAAGGA	60.034	316
Cicar_201201_TA021339	(CAA)5	15	194	208	TGATGGCACAACTCCAATGT	CGCGGCACTGACTATCTGTA	59.967	195
Cicar_201201_TA021355	(CT)10	20	1812	1831	ACACCAAGCCATCAAGAACC	CGCACATGCTGTGAAATGAT	59.973	249
Cicar_201201_TA021367	(AG)12	24	24	47	AGAACACCGAGAAACAGATAGA	GTGTTGGTTCGCCTTTGTTT	55.715	285
Cicar_201201_TA021379	(CT)11	22	44	65	CGTGCGCATAGAACTGAATG	TCCAGTCTCCGTCTTTTCGT	60.423	165
Cicar_201201_TA021398	(GA)11tgagagagagaatatatatagagagagagatagagagagaaagagaaagagtgttaagggaagcaaggtagtagtttctcta(TC)7	118	2027	2144	GAGATCATGATGGCGAATGA	TTGCAAAAACAAGTTGCGAG	59.565	326
Cicar_201201_TA021407	(CAT)6	18	34	51	TGTCGTTGAAGTTGAGGACG	TGGAGGTTTGGTAAGGTTGC	59.873	249
Cicar_201201_TA021407	(TAA)5	15	175	189	TGTCGTTGAAGTTGAGGACG	TGGAGGTTTGGTAAGGTTGC	59.873	249
Cicar_201201_TA021408	(TAA)7	21	292	312	GATGCGTGGAGAAGGAAAAA	CCACTTTTGTGTGATGAAAGTGAC	60.192	291
Cicar_201201_TA021419	(GA)8	16	231	246	TGGAAACAGACATCCAGAACC	TGATGCCACGTGAGAAAGAG	59.958	286
Cicar_201201_TA021436	(TAA)5	15	1489	1503	AAAACGAAAGCGTGAAGCAT	TCGAAACCTAACAAACACGTTC	59.889	135
Cicar_201201_TA021449	(ATT)6	18	757	774	GACGGTGTAGCTGCATGAAA	CATGGAATTCCGGTGCTACT	59.871	112
Cicar_201201_TA021451	(GAA)6	18	1381	1398	TCACGAGCAACATTCTCTGG	CACACGATTTCGAAGCAGAA	59.984	202
Cicar_201201_TA021480	(GAT)5	15	386	400	AAGGATTGATCGGCAATGAG	TTGGACGCACTTTCTGTGAG	60.036	312
Cicar_201201_TA021483	(TCA)5	15	73	87	GTGAGAAAGTGGCCAACCAT	CTGGCAAAGCTTCCAAAGTT	59.973	336
Cicar_201201_TA021483	(AG)10	20	240	259	GTGAGAAAGTGGCCAACCAT	CTGGCAAAGCTTCCAAAGTT	59.973	336
Cicar_201201_TA021495	(TCT)8	24	1189	1212	TCTCATCATTTTGCCATCCA	CTTCCTTTTCGCTCTCCCTT	60.009	335
Cicar_201201_TA021497	(AG)7	14	96	109	TGTGTTCGTGTATCTATCTAGC	AAAATGCCCACAAGAGCAAG	52.342	156
Cicar_201201_TA021499	(ATC)5	15	141	155	AATTATTCAGTGCGCGGTTC	TTCCATCATTGCATTCTCCA	60.103	316
Cicar_201201_TA021506	(ATT)8	24	3349	3372	TTATGGTATGGGAGCCTTGC	ATAATCGGATAAAACGCCCC	59.923	167
Cicar_201201_TA021510	(TGT)5	15	1122	1136	TTTTGTACCAACACCAGGCA	GCTAGCCGCAGAGAGAGAAA	60.004	331
Cicar_201201_TA021523	(TGTGAA)7	42	776	817	CTCGCACACAACGCTAAAAA	GTAGCAGCGAGCCTTCACAT	60.052	232
Cicar_201201_TA021524	(TTC)5	15	394	408	TTCCAGCAAATTTTGGAACC	CCCTCCTCATGGATTTCTCA	59.916	330
Cicar_201201_TA021540	(GA)7	14	122	135	GGTTCCCTTTCATCCATTCA	TGTTGTGTTGGGAACTGGAA	59.727	101
Cicar_201201_TA021561	(GGT)5	15	743	757	TTGAGTTCAGAATTGGCACG	TGCAAATCTTGGCACTCTTG	59.84	340
Cicar_201201_TA021565	(ATG)5	15	669	683	AGGATGATGAAGCGGCTAGA	AATTCCCGTGACTTTGATGG	59.939	289
Cicar_201201_TA021573	(AGA)6	18	50	67	TTTTGCGTTAGAATCCGTGA	CCATCCATGTAAACCCGAAC	59.301	345
Cicar_201201_TA021574	(AG)11	22	1277	1298	TTCGATCTTTGGGGATGAAG	CCACACAGCCAAACCCTAAT	60.006	266
Cicar_201201_TA021601	(CCA)6	18	930	947	ACACCCCATGCTTCAACTTC	GGAGACAAGCAAGTTCCACG	59.973	346
Cicar_201201_TA021607	(TGA)5	15	725	739	TGACCAACTGGTGCTCCATA	AGTGGCAAGTCATGCACAAA	60.112	270
Cicar_201201_TA021609	(TAG)6	18	1056	1073	GGAAGCATGTGGGTCTGTTT	AGATTTTCTTCATGCCCCCT	59.973	318
Cicar_201201_TA021614	(ATA)5	15	82	96	AAATTCGCCCTGTGTTTTTG	GCAATCTGGAAAGATGGGAA	59.975	297
Cicar_201201_TA021627	(TAT)9	27	419	445	AACCGGCAAGTCACAAAAAG	TCAGCTGCAAATTGAGTGAGAT	60.147	229
Cicar_201201_TA021629	(TTC)6	18	259	276	ACTCCTCCTATTGGCTGCAA	ACGAGGCTACCCCATTCTCT	59.836	284
Cicar_201201_TA021631	(CGG)5	15	915	929	TTCTGCATTGCATCTTCAGG	CGGTTATGGCTGAACAAGGT	59.948	325
Cicar_201201_TA021641	(TTA)5	15	1003	1017	TCGGAAGGAACATGAACTCC	CATCGTCAGCTTCGTTTTGA	60.05	150
Cicar_201201_TA021643	(TTG)6	18	1532	1549	ACATATCTCCCCGCAGTCAC	TCGAGAGTTTCCCTATCCCA	59.957	212
Cicar_201201_TA021645	(TCA)5	15	53	67	CGAAACCATGACAGTGGTGA	GTGCGTTTTCGCTTCTTCTT	60.57	298
Cicar_201201_TA021648	(CTT)8	24	82	105	TCTCTCCTCCTTTTCTCTCACC	TGGAAGCTTCAAGCACAAAA	59.067	186
Cicar_201201_TA021654	(AAG)5	15	1120	1134	TCAGCAGCCATAGCAACAAC	TCCCAACCAATGCCATAAAT	60.019	177
Cicar_201201_TA021670	(AG)6	12	2597	2608	CGCACACCATCAAATCAATC	GTCGTGGTAGGCGTTGAAAT	59.931	277
Cicar_201201_TA021679	(AAT)5	15	1319	1333	GCAGCCTTCTCATTCCTGTC	TCTCTTTTCCTTTCTCCGCA	59.957	332
Cicar_201201_TA021691	(GAA)5	15	499	513	AAGCTTGCCCTGAGTTTGAA	GGCACCAGAAGCAGAAAAAG	59.993	229
Cicar_201201_TA021719	(GCA)5	15	454	468	AACATCCTTGCACCAGAACC	TCATCATCAAGGGGTTTGAA	59.973	212
Cicar_201201_TA021719	(ATT)7(AGT)5	36	600	635	CAGCAGCAGCAGCACTACTC	CCTAGCTTATCCACCACCACA	60.104	263
Cicar_201201_TA021736	(CTC)6	18	146	163	ACCTACCCGCCAATTTCTCT	ACGGCCACTACTGGATTACG	59.962	188
Cicar_201201_TA021750	(AG)7	14	969	982	AAAATTGGATTGGGAAAGGG	TTTGCTACCAAACCAAACCC	59.992	131
Cicar_201201_TA021753	(TCT)6	18	1602	1619	AAAGTTCCATCAGGACGACG	ATTGCGCACCGTTTCTTATC	60.111	344
Cicar_201201_TA021755	(AGA)6	18	56	73	GCAGAGTGCAATTGAGATCC	TTCACCTTCAAGGGTTCGTC	58.389	146
Cicar_201201_TA021756	(TCAAC)5	25	111	135	TTAGGGCGCAGAAAAGAAGA	GATGTCTTTCGAGGACGCTC	60.089	273
Cicar_201201_TA021763	(AAT)9	27	2075	2101	TCCTCTAGAAGAAACCGCCA	TCATTAAGTAGCCCACCTTCAA	59.948	310
Cicar_201201_TA021765	(AG)6	12	897	908	CCTATCCTGTGGAACGCAAT	GCAATCTTCATTCCCTCCAA	59.955	328
Cicar_201201_TA021768	(TGTT)6	24	434	457	AGCTTCTTCCAGCAAAACCA	GACACCCATTGTGTGCAGAG	59.993	304
Cicar_201201_TA021775	(AGA)5	15	1603	1617	AAGTTGTCGATTGGGAGGTG	AGTCGCAAACAGTCACATCG	59.966	290
Cicar_201201_TA021791	(TCT)5	15	1328	1342	CGGGAATGTTGTGAAGATGA	GGACAAATAACCGGTGGATG	59.496	298
Cicar_201201_TA021796	(AAG)5	15	478	492	TATTACCGACCAGCAGACCC	CGATGAAGACGGTGAAGACA	59.955	211
Cicar_201201_TA021825	(CAC)5	15	313	327	CCTAACCGTTCATCTCGCAT	GTAACCCTAACGGCAACGAA	60.096	283
Cicar_201201_TA021856	(CCA)5	15	1116	1130	CGCGAATCTCTTTCTTCCAC	TAAAAAGGGATTGTCGTCGC	59.955	142
Cicar_201201_TA021864	(ACA)6	18	41	58	CGTTGGTGTTGTGACGGATA	GGGAGAGTGATTGCGATGTT	60.427	222
Cicar_201201_TA021866	(GAA)6	18	1417	1434	TCCTTAGGCTTGCTGCATTT	TGGGGTATTCTTGTGGCTGT	59.982	293
Cicar_201201_TA021877	(AGA)5	15	379	393	CCTGATGATGATGGTGTTGC	TGCAGTTGGTGATAGCCTTG	59.925	273
Cicar_201201_TA021882	(AG)6	12	870	881	AGAGCGAGAGATTGAGCAGC	CGGGGTTTACTCTCAAAATCC	60.004	198
Cicar_201201_TA021885	(TA)6	12	1664	1675	TCCGTCAATGAGGCACTGTA	TGGAATGTGGAAAGCACAAA	60.263	267
Cicar_201201_TA021898	(TGT)5	15	393	407	GGAAGCAAGATCAAGCCAAG	TTTCCAGAAACTTCAGGGTCA	59.955	285
Cicar_201201_TA021921	(AAT)6	18	1349	1366	TGAGGTGCATTTTCATTGGA	CAATCACCACCACATCATGC	60.049	258
Cicar_201201_TA021924	(TTC)5	15	44	58	TATTCAGAAGCTGCGTTTCG	CGGGTGGTAAACTGCAAACT	59.206	176
Cicar_201201_TA021930	(GA)8	16	109	124	CCCAAAACCAGCTTGTCTCA	CCTTCCACTGCCAAAACATT	61.204	307
Cicar_201201_TA021961	(TAAA)5	20	2021	2040	TCAATGGAATTGGGGGTCTA	GACAAGTCTTTGTCATCTTTGC	60.126	338
Cicar_201201_TA022003	(ATA)5	15	653	667	TGGTCATTGTGAATCTGGGA	TTCTCTCACAGCACAGCACA	59.893	314
Cicar_201201_TA022013	(TGA)5	15	1256	1270	ACAGGAGGAAATCGCAGAGA	ATCACCCTTGTTTCAAAGCG	59.95	213
Cicar_201201_TA022013	(AGA)5	15	1438	1452	ACAGGAGGAAATCGCAGAGA	TTGAGAATTGAGATGGCGAA	59.95	309
Cicar_201201_TA022016	(TC)10	20	160	179	CAAACGGCGAATAAATGCTT	CACCAATAGTGGGGGAAAGA	60.095	264
Cicar_201201_TA022019	(TAT)5	15	650	664	TCCAACAAACCTCATCACCA	GATGATTTCTAATGGCAGCAAC	59.935	341
Cicar_201201_TA022024	(AAT)7	21	197	217	AGCGATCACACTTCTCTTTGG	CTGGAGCATGATTGGGATTT	59.487	230
Cicar_201201_TA022025	(TAA)5	15	911	925	CAAGCTCAATTCCATGCAGA	TCTCCTAAGCTTGGTGACCC	59.948	311
Cicar_201201_TA022040	(TGT)5	15	694	708	TCATCGAGAATGTCAGCGAG	GCGCTGGTTATCTTGCTTTC	60.096	205
Cicar_201201_TA022044	(AAC)6	18	94	111	TGACAAAGAACACCCCAAAA	GGCGAACGTATTGCCTTAGA	58.995	281
Cicar_201201_TA022050	(TGT)5	15	1179	1193	ACGTCCCTTGAAGGTGTTTG	CTTGCAACTTCCCCACTCTC	60.005	337
Cicar_201201_TA022055	(CGATG)5	25	72	96	CGCTAAGACAATCAATCACAAG	AAGGAAGAACAGGAGGCACA	57.601	257
Cicar_201201_TA022071	(TAA)7	21	2316	2336	TATTTCCCATGCCTTCAAGC	TCACGAACAAAGATTCTGATGC	60.038	316
Cicar_201201_TA022086	(TC)8	16	44	59	CTCTCTCTTTGCATTTGTTTCG	GGAAGCGAATTTGATTGGAA	59.154	154
Cicar_201201_TA022100	(GAAT)5	20	1046	1065	CATAGTGCTGCTCCTCCACA	AGGCGTGATCTAGCAGGAGA	60.008	191
Cicar_201201_TA022101	(CT)9	18	152	169	TTACTTCCCTTTTTGCCCCT	GGAAGTGATGGAAGCCATGT	59.939	174
Cicar_201201_TA022102	(CT)9	18	26	43	AAGGTTTCTCTCTCCTTCTCAC	ACTTTGTTGCTCACATCCCC	55.897	210
Cicar_201201_TA022108	(TC)10	20	1749	1768	GCAAATGATGGAGTGTCCCT	AGACGGAACTTGTTCGCAAT	59.934	265
Cicar_201201_TA022111	(ACA)5	15	97	111	AGGAGGTGAAGGTGATGGTG	TTCCCCTTTACACATTTGGC	59.962	270
Cicar_201201_TA022118	(TC)7	14	184	197	CTGAAAAAGAGGCAACCGAC	ACTTGCATGTCCTAGGTGGG	59.853	324
Cicar_201201_TA022131	(GAA)5	15	1232	1246	AACCGACTGCAAAGATCGTC	ATTTTGGCGCTGAAGTGATT	60.263	204
Cicar_201201_TA022145	(TTG)6	18	954	971	CCAAGAGGTTTTGTTGGGAA	GAGCAGTGACGAAGCCAAAT	59.942	281
Cicar_201201_TA022174	(CCT)5	15	2163	2177	CTGGTGCTGGTTCCGATAAT	GAACTTTGTCGCCATCCAAT	59.955	156
Cicar_201201_TA022181	(GAG)5	15	163	177	TCACCTCCACCACGTTACAA	TGAGCTCCCTTCCAAGAAGA	60.001	313
Cicar_201201_TA022185	(GAA)5	15	77	91	AGGGTAGAGACACGGCAAGA	GGATTCCAAAGCCTGAATGA	59.867	350
Cicar_201201_TA022188	(TTC)7	21	1322	1342	ATGATGCCAAGGCAGATAGG	ACAGCGAGGAGCAACCTAAA	60.059	145
Cicar_201201_TA022203	(TC)6	12	223	234	CCTCAACAACCACCACCTCT	GCAACAAATCCCACCAGAGT	60.002	254
Cicar_201201_TA022206	(TAT)6	18	908	925	CCACTCGTATTTCCTGAGGC	TAGATTCCGACCATGCCTTC	59.694	173
Cicar_201201_TA022207	(GTG)5	15	3933	3947	GGCACGTTTGTACGGAAGAT	CTTTGCACCCCCTCTTCATA	60	305
Cicar_201201_TA022267	(AAC)5	15	40	54	TGACCCACAAAACCATGAGA	TGGTGGTGATGTTGTTGCTT	59.935	108
Cicar_201201_TA022275	(CAT)5	15	147	161	CCAAAAGCCTTCACAACACA	GAGCTCCTCCTTCTCCATCC	59.734	231
Cicar_201201_TA022278	(TGT)5	15	646	660	GCTGCAAAGCCTACCAAGAC	AACCAATGCAGCAACAACAA	60.022	203
Cicar_201201_TA022283	(TGT)6	18	1097	1114	TAAATCCTGGTGGTGGTGGT	ACCACAGCCAATGAACATGA	60.088	122
Cicar_201201_TA022289	(CCA)5	15	1786	1800	AAAATCCTCTCCGGCTTCAT	GCTCATTCCAGTTCTTGGGA	60.039	323
Cicar_201201_TA022291	(TCT)5	15	647	661	GGACAAAAGGTGACAAGGGA	GCCATTTCTTCCACCAAAAA	59.943	281
Cicar_201201_TA022305	(ACA)5	15	412	426	ATGGGAACGTGTCAAGGAAG	TCATCCTCCTGAGTCTTGGC	59.966	278
Cicar_201201_TA022316	(TGA)5	15	428	442	GACATGGCTTTTTCAACGGT	TCACACCACACCTGGTGACT	59.978	144
Cicar_201201_TA022316	(GTT)6	18	544	561	CATGAAGTCACCAGGTGTGG	AGAAGAGAGCTTCAAGGCCC	59.997	180
Cicar_201201_TA022341	(TG)6	12	1112	1123	TCACCTCCTTCACCGTTTTC	GGAAGCAAAAATCCACCAAA	60.088	279
Cicar_201201_TA022342	(CTT)5	15	252	266	AGTTGAAAGGGGCGTTACCT	GTTGAGCCTGAATCTCCTCG	59.998	255
Cicar_201201_TA022360	(CATTCC)5	30	413	442	CGAATTAACGGGCACAAGTT	GATTCTGATTGGAGGGGTGA	59.996	237
Cicar_201201_TA022399	(AG)7	14	924	937	ACACCACATAGCCCCTGAAG	GAGGCAATCTCTCTCATGGC	59.989	225
Cicar_201201_TA022403	(CAT)6	18	218	235	GATGTCAAGGGGAGCAACAT	ACACCCCAAGTCTGTTCAGG	59.934	327
Cicar_201201_TA022405	(ACC)6	18	192	209	TTCCCTCCTTCCCTCTTCTC	TATGCAGCTGCTTCAAGTGC	59.749	214
Cicar_201201_TA022408	(TGG)8	24	271	294	ATGCCTACCGGAAAGGTTCT	TATCTAGCCCACGCACATTG	59.962	150
Cicar_201201_TA022429	(AAT)5	15	820	834	TGGATTCATGTTGCTTTTGG	CTTGTCCAAACAATCCGACA	59.518	205
Cicar_201201_TA022444	(GGT)5	15	632	646	CACGAGGCAGTGTCTTTTGA	TGAGGCTAATGGTTCATGCC	60.025	347
Cicar_201201_TA022455	(ATC)5	15	1028	1042	TCTTGTATGCCCAATCCACA	GAGGCATTGTTAACGGCAAT	59.924	189
Cicar_201201_TA022459	(GTA)5	15	1247	1261	AGGTTCCACAGAAGCAGCAT	AACAAGGCAAGGTAGCCAAA	59.874	271
Cicar_201201_TA022487	(TCA)6	18	264	281	GTCACTGCCCATCCAAGTGT	GGGGGTCACAAAGGAAAAAT	60.999	162
Cicar_201201_TA022490	(GA)7	14	156	169	GGTGCAGAGGGAGTTTCATC	GCCTCGTAGAGTGGCTTTTG	59.661	260
Cicar_201201_TA022494	(AG)9	18	2447	2464	GTTTGACATGATCGTCGTGG	TCGTTGCTTTAGCAGTGGAA	59.967	279
Cicar_201201_TA022501	(CAC)6	18	202	219	GACGATAACCCCCACTCTCA	TCGACCTTTTGTTAAACCCG	59.927	223
Cicar_201201_TA022512	(AAC)5	15	200	214	ACCATGACCCACAAAACCAT	TGGTGGTGATGTTGTTGCTT	59.95	112
Cicar_201201_TA022513	(TAT)6	18	169	186	TGAAAGAAGAGAGCCCCAAA	GCAACCAAGAGGCTGTTAGC	59.926	245
Cicar_201201_TA022534	(TGT)6	18	1467	1484	CAGAACCAGCTTCATCACCA	CAACAACCAATCAAGCATGG	59.831	247
Cicar_201201_TA022534	(TGT)6	18	1656	1673	CCATGCTTGATTGGTTGTTG	TCTTCCTTTTTCGCTTCCAA	59.964	250
Cicar_201201_TA022557	(AG)7	14	49	62	CAAATTTTGCAGAGAGAGCG	CTTTGATGAGACCAGCACGA	58.796	271
Cicar_201201_TA022564	(TC)7	14	1037	1050	CTGAGCATGTTTGGCTTTGA	GGTGCATGTGCCTCACAATA	59.988	165
Cicar_201201_TA022597	(TTC)9	27	82	108	CGTCGATGTTCACCACACTT	TGGATGAGGAAAGGTTGAGG	59.597	131
Cicar_201201_TA022600	(TC)12	24	134	157	CTCGGAAAGTTGCTGCATAA	CCACGAGCAAAACACTTCAA	59.062	257
Cicar_201201_TA022613	(CAC)5	15	146	160	CAAAATGTCAACCAACACGC	GGGAGAGTGGATGATCTGGA	60.011	349
Cicar_201201_TA022619	(CAG)5	15	496	510	TCTTCTCATGCTTGCCTCAA	CTGCCGCGTTCATGATAGTA	59.673	102
Cicar_201201_TA022666	(GAA)6	18	380	397	TCATTCTCGCATGAAATCCA	GTCACTGCACCAAGCAGCTA	60.159	190
Cicar_201201_TA022676	(GA)6	12	822	833	GGAAACAAAACATGGGTTCG	CAATTTAGATCGTGCGGTGA	60.206	291
Cicar_201201_TA022692	(GAA)6	18	989	1006	TCAAACTGCTCTTGGTTCCC	GAAGAAGAAAAAGCACCTAC	60.232	340
Cicar_201201_TA022695	(GGT)5	15	900	914	CGTATTTCTGCAGCCCATTT	GTCTCACGGCCTCTGAACTC	60.096	229
Cicar_201201_TA022724	(AGA)5	15	1171	1185	ATCATCTCCAAGCGATGGAC	TTCATCCAGGACCCTTTCAA	60.042	121
Cicar_201201_TA022726	(AC)8	16	1603	1618	AGTCGGAACCATTTGGATTG	GCTTTGTGTTGAGACTTTGGG	59.79	248
Cicar_201201_TA022728	(CAT)5	15	765	779	GGTGTTATGGGATGTTTGGG	CGATCATGGCCTAAGATGGT	59.91	224
Cicar_201201_TA022736	(ACG)5	15	146	160	ACACGACGCCGAAAGATAAC	CTTCGCAGGAAAGACACCTC	60.14	153
Cicar_201201_TA022756	(GA)7	14	675	688	AGTGATGGGCTTGTTGAAGG	CGGAGGAGAAGTTTCAAGTTT	60.111	221
Cicar_201201_TA022757	(TC)9	18	75	92	TCTGTTTCGCGTTCGAAAAT	TGAACAGAAATTGCAGCGAC	60.752	180
Cicar_201201_TA022768	(TGA)5	15	274	288	CCCTCTTTCCAGATTGGTGA	AACCATCAGCATCTTCAGGC	60.042	334
Cicar_201201_TA022787	(TG)11	22	618	639	ATGTTTGATCCACCTTCGGA	CCAACGAAACATGATAGGGAA	60.317	169
Cicar_201201_TA022791	(ATG)5	15	1115	1129	TGGAAAGGAAGGGAAGGAGT	TTATCCATGGCTTTTCCACC	60.045	123
Cicar_201201_TA022798	(AGA)8	24	311	334	CATCCCCTTGTTGTTGCTCT	TTGCAGTTTTCACCACTTGC	60.111	310
Cicar_201201_TA022799	(TG)6	12	216	227	CTTCCATGTTTCGAATGCAA	TTCAGATTTTGTGCGAGTGC	59.664	234
Cicar_201201_TA022828	(GA)6	12	1288	1299	TCCGACGTCGACATATCAAA	AAGGACGAAGATCATGCCAC	60.073	350
Cicar_201201_TA022830	(TCA)5	15	411	425	CCAACAACACATGCTGGTTC	CTGACACGAGTCAAGCGAAA	60.008	334
Cicar_201201_TA022840	(GAT)6	18	185	202	CCTAATTGGGCTCAACTCCA	ATTGGCCGTACAAACTCGTC	60.066	308
Cicar_201201_TA022863	(CCT)6	18	739	756	TCATCGGCGTGTACTCTGAC	TGGAGGGAGGAGAAACAATG	59.862	192
Cicar_201201_TA022892	(TTA)6	18	170	187	GCGAAACCAGGCAATTGTAG	CAAAGGGCGAATCTCAACAT	60.637	319
Cicar_201201_TA022895	(ACTC)6	24	1637	1660	GCAATATCCTCTCGGCATGT	AAACCATGGAGTCGGTTGAG	60.066	294
Cicar_201201_TA022910	(GA)10	20	457	476	AGACCATGGTGGATGTTGGT	CCTCCAATCAAATCACTTTTGG	60.096	321
Cicar_201201_TA022913	(ACA)5	15	478	492	ACTTCCTTCCACCACCACTG	ATGATCTTTCACTGGCAGCA	60.002	239
Cicar_201201_TA022926	(TGA)5	15	1998	2012	TATGCCCAGGAGAGAACCAG	TTCCTTCTCTGCTTGCGTTT	60.21	315
Cicar_201201_TA022926	(GAA)6	18	2257	2274	AAACGCAAGCAGAGAAGGAA	CCTGGCAATCGTTTGACTTT	60.132	173
Cicar_201201_TA022940	(CTA)7	21	385	405	ATCTCCACCGTTCCCTCTCT	CCACCGCTCTCTCAATAAGC	60.073	258
Cicar_201201_TA022942	(AGAA)6	24	3028	3051	AATGCGACATTTTCAAGGCT	GATCCCCATCCCTTTCTCTC	59.713	290
Cicar_201201_TA022943	(ATC)6	18	93	110	GGTGGCGTAGCAGAAGAGAA	TTCATTTTCCATTGCCTTCC	60.538	296
Cicar_201201_TA022949	(TC)7	14	120	133	GCAACCGTGTCTCTCTCTCC	TGAAGAGGGTTATGCCCTTG	59.993	254
Cicar_201201_TA022956	(AGC)5	15	1698	1712	CACCCTCAAGAACTTCCCAA	AGCCCTTTGGGATTACGTCT	60.081	307
Cicar_201201_TA022980	(TGA)6	18	1664	1681	AGCATAGCGAGCGAAGAGAG	AAATCCTGCTCCACGTCAAC	60.022	203
Cicar_201201_TA022981	(TA)7	14	1183	1196	AGCCCCTTCGATGTGTAGTG	GCCAATATTTGGACGCAAGT	60.134	203
Cicar_201201_TA023011	(CTG)7	21	828	848	ACACGGTTCACAGTATGCCA	GGCATCATCATCACTGTCTTCT	60.032	294
Cicar_201201_TA023025	(TCG)5	15	2058	2072	CCGAAAATAAACGCCCACTA	TGGAAGGAAGAAGAAACCGA	59.958	253
Cicar_201201_TA023029	(TAA)6tgtttggtttatttattagacttgtgttgtgct(AG)6	63	289	351	GCCTTTTGCAAACAACACAA	TTTAACCCCACACACAAGCA	59.752	137
Cicar_201201_TA023034	(AAC)5	15	167	181	AAAAACCTCAAGCGGAAACA	TCTTGTTTCATTGGAGCAGC	59.724	135
Cicar_201201_TA023044	(AT)8	16	378	393	TCTGAATGGTTGAATTGCAG	CTGAGGTGCAGGAAAAGGAG	57.249	333
Cicar_201201_TA023051	(AT)7	14	2802	2815	CTCTTTGGAAAAGCCAATCG	TCCCAGTTGTTTACATCGCA	59.817	281
Cicar_201201_TA023058	(TA)6	12	791	802	AATATCCACACCCTCCACCA	ACCTTCCCCGTGTATTTGC	60.05	198
Cicar_201201_TA023083	(AT)6	12	2501	2512	ATCCTGATGATGCCAAGGAC	CTAAAATATGGCCAGCCCAA	59.893	274
Cicar_201201_TA023087	(AAC)5	15	408	422	AATTCTAAACCCTCCCGCAT	TGGAGATTGGGTTTGATGGT	59.799	330
Cicar_201201_TA023100	(TC)9	18	33	50	TTCGAGATAGCACCATCGCT	GATTTTGTTGTGGGCGAAGT	60.905	325
Cicar_201201_TA023100	(AAT)6	18	164	181	AGCACCATCGCTCAATCTCT	GATTTTGTTGTGGGCGAAGT	59.981	317
Cicar_201201_TA023104	(TCA)6	18	33	50	AGGATTAGGGTTTGTGAGCG	TGGCCAGGTGAGAGAAGAGT	59.195	205
Cicar_201201_TA023109	(GAA)5	15	117	131	TGTGGTTGTTCGTGAGAAGG	CGATGGATCTGGAGGTTGTT	59.72	265
Cicar_201201_TA023142	(ATC)5	15	112	126	CACCAAATGGCACATTCTCA	GTGTTTGTGGGACCAGAGGT	60.517	178
Cicar_201201_TA023166	(GGA)5	15	880	894	CTGTTGAGTGGCGGATAGGT	TAAATAGAAATGGCAGGGCG	60.134	222
Cicar_201201_TA023181	(CAA)5	15	62	76	ATGGCAACACCAAAAAGGTC	CTCGACCAAGATGAGCATGA	59.836	217
Cicar_201201_TA023186	(TC)10	20	1725	1744	CAATGGTAAAAGGGGCTTGA	CCACAGCTTCAACGACAAGA	59.931	128
Cicar_201201_TA023196	(TTTC)5	20	223	242	ACTGAGAGGTCCCAACCCTT	CCCATGTGTGATATTTGTGTCG	59.968	316
Cicar_201201_TA023205	(GAT)6	18	262	279	GCTCGTCGTTTATTGGGAAA	ACATGGCGTTCAGGTGTCTT	60.074	275
Cicar_201201_TA023206	(AC)7	14	137	150	GAAACTTCGCAGTTCCCATC	AAAGCCCGAACAACATGAAC	59.676	189
Cicar_201201_TA023215	(AC)6	12	1480	1491	CACCTGAATCACCAACAACG	TGATATCGGCGTGATTCTCA	60.001	287
Cicar_201201_TA023216	(TAG)5	15	433	447	GGAAATCATTGGAGCAGGAA	GAAAGTTCTCAATTCATGGC	60.014	210
Cicar_201201_TA023246	(GA)7	14	126	139	CCGTTTTGTTTCTTGTTCCC	CTTGTCTCCCTCTGAGTCCG	59.448	191
Cicar_201201_TA023276	(TTG)6	18	365	382	TTCACCTTTTCCCATTGGTT	TCATGTTTGGAAGTGAGGGA	59.264	163
Cicar_201201_TA023280	(AT)10	20	313	332	CTCCACCTTCAACCACGTTT	GAGATTTAAGGTGCGAAAGGG	60.005	294
Cicar_201201_TA023283	(GGA)5	15	3282	3296	AAGGGTGGTGCTGAAAATTG	GAAAATCCAGGTCGTCCAAA	59.971	323
Cicar_201201_TA023311	(TAC)5	15	67	81	GTGATCGAAATGGGAGGAGA	TTGCAGGATCATGGATTACAAC	60.011	238
Cicar_201201_TA023319	(AAG)5	15	60	74	CGAGACCAATTGAGATGCAA	TCCCACCTTTCTCGTTGAGT	59.799	156
Cicar_201201_TA023323	(TG)8	16	1246	1261	TTGAAGATCGAGGGATTTGG	CTTTTCAAAGCCACTGCTCC	60.006	218
Cicar_201201_TA023366	(CTT)5	15	465	479	CTTCACCTGAGCCTGACTCC	TCTAGAACCTCCTGCTCCGA	59.986	275
Cicar_201201_TA023369	(TC)7	14	113	126	TTGCTTCCGATTCGATCTCT	GAGGTGCACCACTGATTCCT	59.917	218
Cicar_201201_TA023377	(TCT)5	15	2646	2660	TGTCATCACCAAAGTCGGAA	CGAGAGAGAGCTGATAGCCAA	60.088	305
Cicar_201201_TA023384	(AACA)6	24	403	426	GATCCACATAATGCCCCAAC	ACATGTCATTTTGTTCCCCC	60.021	302
Cicar_201201_TA023411	(TCA)5	15	113	127	CACTTTCACAACCACCATCG	AATCCATTCCCCATTTGACA	60.001	283
Cicar_201201_TA023424	(AGA)9	27	879	905	CAGTACCAGCAGAGTTGCCA	TGCCTTCTTCTACCACTTGCT	60.049	282
Cicar_201201_TA023442	(TTC)6	18	475	492	CTTCCGTTTCCGGTACACAT	TAATCCTCCTCCTCCGTGTG	59.853	276
Cicar_201201_TA023446	(GT)9	18	2015	2032	CGAAACGAACGGTTGAGATT	TTGTCCACCTTATTAGTCGAG	60.11	241
Cicar_201201_TA023462	(TCA)5	15	465	479	AACCTGGCACACCCAAATAC	GAAACGCCTCCTTCTTTCAA	59.717	287
Cicar_201201_TA023466	(CTT)6	18	984	1001	ACCATTTGGCATTGTTCCTC	ATAAATCGTGCGAAACCTGG	59.797	276
Cicar_201201_TA023475	(GAG)5	15	668	682	ACAACCAAAGTGAAAACCGC	TCATCCTCCTCATCACCCTC	60.015	181
Cicar_201201_TA023481	(TC)9	18	92	109	TCAATTTAACTCTGCACGCC	TTGCTTTCTTTGGAGCTGGT	58.92	304
Cicar_201201_TA023493	(GAA)5	15	377	391	CCAAAACATGGAAGTGGCTT	CAAAACAATGCTCACCGACA	59.971	191
Cicar_201201_TA023494	(TC)8	16	77	92	TGTGACTAGACCCATAAGACAAGG	TCGTTGTTGTCGTCGTTGTT	59.581	325
Cicar_201201_TA023494	(CAA)6	18	267	284	AAGGGTTTGTTTCGCTAGAA	TCGTTGTTGTCGTCGTTGTT	56.666	160
Cicar_201201_TA023511	(GAA)5	15	327	341	GAGAATCGTTGAAATCGGGA	GCATTGTTGCATTTACACCG	60.014	330
Cicar_201201_TA023513	(ATT)5	15	369	383	CCCATTTCCAGTCCTACCCT	GAGGTCCTGTGCGTTCTTTC	60.183	203
Cicar_201201_TA023526	(AG)8	16	25	40	CGGCCGATTACTCATCTAGC	CACCAATAATGACTGCACCG	59.829	159
Cicar_201201_TA023532	(GGT)5	15	247	261	TATAGGAAAATGGGGGAGGG	ATTTGATGGGAAATGGTGGA	59.971	251
Cicar_201201_TA023560	(AT)6	12	188	199	CACAGCAACAGAACTGGCAT	TTCATGGCACAAGAAGTTGC	59.905	267
Cicar_201201_TA023578	(TCA)6tta(TGT)5	36	227	262	AAGCTCTAGGAGAGGGGTGC	TTTTAAACTCCACGAACGCC	59.979	275
Cicar_201201_TA023582	(TA)8	16	116	131	CATATCTAGGAACCACGCCC	GCCTCTCTTTGATTTGTCGC	59.41	260
Cicar_201201_TA023582	(CCT)6	18	969	986	GCACACAAGGAGCCACACTA	TTTCATTGTTTCCACCGACA	59.905	325
Cicar_201201_TA023584	(TGA)5ggtattatcttgtcaaagttctagtagtgatgatcagtgtcattcccttcaaatggatttc(GAT)5	91	168	258	ATGGGTGGAACCTCCTTCTC	GCAAACACTGATGTTGGGTG	60.314	292
Cicar_201201_TA023590	(TTA)5	15	271	285	ATGTAGAAAACAATGGCGGC	GCCAAACTCAATTTCCCTCA	59.967	334
Cicar_201201_TA023590	(TC)11	22	935	956	CCCTTTCCTTTGATCCACCT	ACTCATCAACAAAGCTAGTG	60.298	104
Cicar_201201_TA023608	(GTG)5aaaac(CAA)6	38	229	266	CCATATCCAAGCCGTACGTT	CAACCACAAGCAGCACAAGT	59.845	302
Cicar_201201_TA023611	(AAC)5	15	313	327	CAATCACCGATTCCCACTCT	CACCAAGTAGAGCAGCACCA	59.927	291
Cicar_201201_TA023616	(TGA)5tgctacaatcaaagacattcacactcacatttcccttacattttc(CAT)7	81	51	131	TGGGATTGTGAGAGAGAAGGA	TGGGATTGTGAGAGAGAAGGA	59.788	143
Cicar_201201_TA023617	(GA)7	14	3429	3442	ACCGATGCTGAGCTTCAAAT	TGAGGGAAAAAGGAAAAACG	59.843	167
Cicar_201201_TA023683	(TTG)7agggataagaaatggattatcatggttgaaagtt(TGA)5	70	903	972	CACCTTGAAGACCAAACGGT	CCATGGTCATGAAGTTTCACC	60.005	281
Cicar_201201_TA023712	(TA)8	16	445	460	TCATGCATGCAATCCAAATC	TGTTGTCCATCGGTCAATGT	60.44	225
Cicar_201201_TA023723	(GTG)6	18	277	294	CAATGGTTAAGCGAATTGGG	GTGATGAGATTGAGGAGGGG	60.315	265
Cicar_201201_TA023734	(AGA)6	18	229	246	GATGGGGCTTCACCAGATAA	CAATGGCCACTTCAACAATG	59.894	211
Cicar_201201_TA023746	(TCA)7	21	337	357	GCGTTTTGGTTTTGGAAAGA	AACTTGCAGCCAACACTTCC	60.089	240
Cicar_201201_TA023749	(TGT)5	15	160	174	TGCGTACCCATTTATCCTGA	GGAACCGCCGCTATTCTTAT	58.991	249
Cicar_201201_TA023760	(TTG)6	18	235	252	AGAACCAGAGCCAGAACCAG	ACGCCCTTTTCCAGGTTAAT	59.45	174
Cicar_201201_TA023760	(GA)8	16	437	452	ATTAACCTGGAAAAGGGCGT	CCCTTCTCCTCTTCTCCGAC	59.835	187
Cicar_201201_TA023770	(AAG)8	24	92	115	GCAGTGGAGGTGAATTCGAT	GGGTGCACCTGTTTCAGAAT	60.081	125
Cicar_201201_TA023781	(TAT)11	33	812	844	AAAGCTGCCTTGTCCATCTT	GTGAGTGGCAACATTTGAGC	58.936	301
Cicar_201201_TA023795	(TGA)6	18	458	475	CCACGTGGAAACTCACACAC	TCGAATCCAACCACAAATCA	60.047	329
Cicar_201201_TA023797	(GTA)6	18	378	395	CCCGATGAGAATTCAGAACC	TCATTTCAAGCACTTGGTGG	59.483	248
Cicar_201201_TA023803	(AT)6	12	783	794	ATACTTGCCACCTTGGATGC	TACTGGACATGCCTTTCAGC	59.962	247
Cicar_201201_TA023804	(CAC)6	18	319	336	TTAGCACTTTCAACATGGCG	CCACCAGCTCCTAGAAAGCA	59.872	134
Cicar_201201_TA023808	(AACAG)5ggtagtgtcaga(GT)7tttttatttttatttttattttaattatgattcatgtgtttgtgtttgtgtgtttggttgttgcactttctttgtacctttgaaattgggatt(TG)6	156	1520	1675	CCACAGTGACTCTTGGTGGA	CTTAGGAGCCACCCCATCTC	59.705	312
Cicar_201201_TA023816	(CCG)6	18	188	205	CATAGGCCTTGCTTCCTCAA	CGAGTAGGTCGGAAGAGTCG	60.344	116
Cicar_201201_TA023838	(GAA)6	18	2602	2619	ATTTCTGCGTGGTTGGAAAC	CCCTAATTCTGCTTCATCGC	59.978	181
Cicar_201201_TA023845	(TCT)5ccctcttcttctttatgtgtcaaccttttcatgttgtggttgctgaagatggttcatctcggaaaccctttacccccatcaaaatactgattcgt(CAA)7	131	88	218	TCCATGGTGTTCTCTATCTCCA	GATCTCATAAGCGAGTGGGG	59.55	331
Cicar_201201_TA023852	(TGC)5	15	556	570	TGAGACCCTTTTGCCTCTTT	CCATCTTTTGCAGCACTTGA	58.909	344
Cicar_201201_TA023867	(ATG)5	15	73	87	TGGATTTGAAAGAGAGAGGTCA	AAAAAGTTTTGGGGGAGGTG	58.909	255
Cicar_201201_TA023898	(AAC)6	18	2593	2610	CTTTCCAACGGTGGAGTTGT	GCCACTTTCAGCACTTCCAT	60.005	303
Cicar_201201_TA023910	(CAA)5	15	587	601	CATTCCAAAGAACGGAGGAA	AATCTGCATCTTCCATTGGC	60.044	336
Cicar_201201_TA023921	(TTG)6	18	587	604	GGGCGACACTGAACAAGAGT	TCGCCTTCATCGTCCTTATT	60.307	346
Cicar_201201_TA023932	(CAT)5(CTT)5	30	1183	1212	ACACAACTTCACCACCGTCA	ACCTTGCGTTCATCTCCATC	60.047	328
Cicar_201201_TA023936	(GAA)5	15	78	92	TCAAGACCGAACGATTCAGA	TGGGATAAGGGCTGTTTTTG	59.369	179
Cicar_201201_TA023958	(TGG)6	18	1129	1146	TCTTGTTCCCCACTGTCTCC	AGTTTCCACCGAGTCTCGAA	60.088	180
Cicar_201201_TA023958	(TTG)7	21	1289	1309	CCACCCATGAAAACAGAGGT	TTTCTTCAAACCCGAACCAC	59.82	315
Cicar_201201_TA023959	(GA)10	20	26	45	GAAGGGTGGTGAAGAGACAGA	TGAGCTTTGACGTGGTTTTG	59.29	211
Cicar_201201_TA023983	(TTG)6	18	666	683	CGCTCAAATTCCTTTTCCTG	CATGGAAGAGATGCTGGGTT	59.817	345
Cicar_201201_TA024003	(CA)6	12	1552	1563	GCGCTTTATAGGCACGTCTC	TTGTGACCGTGTTGTGAAAGA	60.01	312
Cicar_201201_TA024004	(AAG)6	18	176	193	ATTACTTTTCCCGGACGCTT	TCGATCGCTGTTTGTTGAAG	59.966	311
Cicar_201201_TA024008	(AGT)5	15	126	140	TGAAACAGTGGTGCAACGAT	CGGTCAAAAAGCTGTGAAAA	60.16	167
Cicar_201201_TA024013	(AG)7	14	1756	1769	CCCTGACCATAACCCAAATG	CGTTTTCAGTAATCGCGTTC	60.044	239
Cicar_201201_TA024029	(AT)8	16	89	104	TATTCAAAGCCGCTGGCTAC	TCTTTCCGGTACCTATTTCG	60.364	201
Cicar_201201_TA024049	(CAA)5	15	57	71	TCCACACTTCAACCAACATCA	GACCTAGCCAATGCCAACAT	59.992	159
Cicar_201201_TA024058	(ACA)5	15	414	428	ACTGTTGACCCAAAAGTGGC	TCCATGTGAAACTGGTTGGA	60.012	216
Cicar_201201_TA024079	(TGA)9agagagggaaatggagagaatgaaaagaagaagggcggtgtagatgtggcgatacatggcgtctct(GA)8	109	453	561	GCGAAGATGGTGATGTTGTG	TGTGTGTCTCTGTGCTGTAACAA	60.12	310
Cicar_201201_TA024086	(TGA)15	45	3154	3198	TGGATTGAAGATTTCGAGGG	CGACAGCTTTTTCTTTTGCC	60.006	295
Cicar_201201_TA024088	(AG)8	16	351	366	GGAATGGAAGGAGGAGGAGA	TTTGCTTCTCCCATCAACAA	60.532	262
Cicar_201201_TA024095	(ATTA)5	20	1309	1328	GTAATTTACACGCGCCACCT	GAACCACCACCTCAACTTACAA	60.025	105
Cicar_201201_TA024097	(AT)6	12	648	659	TCCATATTCTCGCTGTTGGA	TTGTGATGCAACTACACCCG	59.226	302
Cicar_201201_TA024099	(CT)15	30	197	226	CCAGTTTTGGTTGAGACTTGAG	GGAGAGAGAGTGGAGAGTG	58.884	203
Cicar_201201_TA024114	(CAA)5	15	2344	2358	CTGAAACATTTGAGCCACGA	AAGCGTCGTTCATAAAACCG	59.84	284
Cicar_201201_TA024125	(CAA)5	15	223	237	CTTCCTTCTTGGCGTAATCG	TCTCTGGAGTTGACGACGTG	59.839	348
Cicar_201201_TA024141	(ATC)5	15	304	318	CCTGTCCACTACCAGCCAAT	GAGAGAAGTGGAATGCCTGC	59.989	127
Cicar_201201_TA024141	(GAT)5aataatgatgatgatgata(ATG)6	52	668	719	GAAGGTAACCTCATACCATACCA	GGGTAGGATAAAACCCCCAA	57.089	346
Cicar_201201_TA024141	(ATAA)5	20	898	917	CACCTCCAAAAGATGATGATGA	GGGTAGGATAAAACCCCCAA	59.933	291
Cicar_201201_TA024141	(GAA)8	24	1156	1179	TGAAAAGGGGGTGCAAATAG	GCCAACTAACATTGCACACG	59.931	278
Cicar_201201_TA024158	(GAA)5	15	79	93	AAAAAGAGGACGGTGAGTGG	CCACCTCCCATATTCAAACG	59.183	341
Cicar_201201_TA024161	(TAT)5	15	633	647	CAGCACTTGGAGTGCATGTT	GGATTGCACAACACCACAAC	59.905	313
Cicar_201201_TA024163	(GT)9	18	28	45	TCTGGTACTGCTCAATTCTGA	AAGCATGAGAGCTCCCAAAA	56.076	123
Cicar_201201_TA024176	(TGC)6	18	2394	2411	TTGCCATTAGAACCAGGACC	GGATCCAATGGTAGTGGTGG	59.933	317
Cicar_201201_TA024176	(AGC)5	15	2822	2836	GCTGCGTTTGAATCTGTGAA	CTCCACCGAATACGTCTGGT	59.995	249
Cicar_201201_TA024176	(GCT)5	15	3249	3263	ACAACACTAAGATTGCCGGG	CAGCTATACCGCCACCTCAT	59.993	187
Cicar_201201_TA024189	(TA)8	16	956	971	CATCGTGACTATGGCCTCCT	TAGGTTGTGTTTTGCCGTTG	60.096	275
Cicar_201201_TA024214	(AT)13	26	679	704	CAAATGACTGGGTTCCCAAC	TACCACCAAACACCAAGCAA	60.21	226
Cicar_201201_TA024231	(GTG)5	15	1316	1330	GGTTTACAGTACGGGCCAGA	ACCGCCACATAAAACCACTC	59.993	276
Cicar_201201_TA024249	(AAG)5	15	253	267	ATCAATTGGCAACGCACATA	TGGAGCTTCCAATTTTCACC	59.96	118
Cicar_201201_TA024253	(AGG)5	15	1214	1228	CTGCCCTACCACGAAAATGT	CCCTCAACGACAATTCACCT	59.993	285
Cicar_201201_TA024254	(CAA)6	18	1137	1154	TGCAGCAGCAAGAAAGAAAA	TCCAAAGCAAGAGAACCACC	59.872	348
Cicar_201201_TA024298	(AGG)5	15	457	471	ACCTTTTTCCACGTCCAGTG	TGGGCAAGAGATTACCCAAG	60.005	282
Cicar_201201_TA024300	(AT)6	12	118	129	GGAAAGTCAACAACAACACTCC	TGCAACAGTTTTGCCAAGAG	58.601	199
Cicar_201201_TA024300	(GCA)5	15	529	543	TTTTTCAGCAAAGCTCAGCA	CCATCACCACTCCTCCAACT	59.872	331
Cicar_201201_TA024300	(ACC)5	15	669	683	AGTTGGAGGAGTGGTGATGG	GAGGGAATGCAACAGATGGT	59.962	186
Cicar_201201_TA024319	(TC)17	34	152	185	AAGAGGAGGCGGAGACTGAT	AAGCGAAGTTCTAGTTCAAG	60.358	200
Cicar_201201_TA024342	(ATA)5	15	296	310	GCCTATAAAACCGTGTTGCC	AACCGCATTACACTGGGAAG	59.479	314
Cicar_201201_TA024346	(CCA)7	21	255	275	ATTGATGACTCCGATTTCGC	AATTTCCACCCAAATCGACA	60.043	320
Cicar_201201_TA024346	(CTT)5	15	508	522	ATTGATGACTCCGATTTCGC	AATTTCCACCCAAATCGACA	60.043	320
Cicar_201201_TA024365	(AAGA)6	24	272	295	GAGGCTATTTGGGGTGAACA	GGAAGCTAGGTAGCCTGGACA	59.933	297
Cicar_201201_TA024375	(GAA)5	15	580	594	TGAAACAAGGGAGCACACAG	GCACCTTTAGCTGTGGGAAG	59.873	220
Cicar_201201_TA024381	(GA)6	12	64	75	TTCCTTTCAAACCTTCCTTCTC	TGAGTATGGGACGACATGGT	58.868	100
Cicar_201201_TA024403	(AT)8	16	116	131	TCCAATCACTCAACGTCAATG	TATGCTCACCAATCTTCCCC	59.556	261
Cicar_201201_TA024412	(ATA)8	24	637	660	TCCAAATCCTCCTCCACTCA	AGCACAACACTTTTCAGGCA	60.59	232
Cicar_201201_TA024412	(CTT)5	15	835	849	GCAGCTTGGGACAAGTCAAC	TCATTTCTTCCACGTGTCCA	60.844	202
Cicar_201201_TA024417	(AAC)5	15	299	313	ACCTCCACAGGAGGAAGGAT	TGGCAATGAAGGACTCTCAA	59.929	307
Cicar_201201_TA024429	(GAT)6	18	225	242	TGTTGGAGGGTTTCCAAAAG	GCATCAGCAATGGCATACAC	59.942	132
Cicar_201201_TA024443	(AG)7	14	42	55	CGCGTAACGCTACTGCATTT	AACTCTTCCCCACACCACTG	61.324	298
Cicar_201201_TA024496	(AATA)5	20	118	137	TTGAATCTGTAACGAACGTGG	TTACCCCCATGGTCATGATT	58.687	115
Cicar_201201_TA024497	(GT)6	12	1344	1355	TTACTTTACCAGCCTTCCGC	CTCATTGCCATCAAATCACA	59.361	341
Cicar_201201_TA024501	(TCA)6	18	141	158	GGGCACCTTATTAGCCCATT	GCCAAAGGTTTTTGTTGGAA	60.171	282
Cicar_201201_TA024517	(GAA)5	15	623	637	AGGTGAAGGGAGGGAACTGT	ACGACATCGTTCATTCCACA	59.968	224
Cicar_201201_TA024528	(TTA)6	18	1651	1668	TTACAAGAACGACGCAGTGG	GGATTTCAATGTAGATCCTCCT	59.904	177
Cicar_201201_TA024561	(ATG)6	18	95	112	ATCCGCTGCTTTGTGATTTT	AAGAGGAGAAGAGGGCTTCG	59.713	215
Cicar_201201_TA024561	(TCT)9	27	254	280	CCAACGCTTTCTTCTTCCAC	GTCTCGTGAAGGTGACGGTT	59.853	117
Cicar_201201_TA024581	(TAG)5	15	278	292	CTCCCAAGTTCCCACTCGTA	GATTCCACCGTTAGGACGAA	60.103	239
Cicar_201201_TA024629	(TA)8	16	269	284	TTGCTTTGAAGAAGGGGAAA	CACGCACCCAGAATTGTATG	59.795	332
Cicar_201201_TA024644	(TTC)5(ATC)5atattcttcttctctttgttgctggttggtttcttcagaagcatcgtcatattcgggtgcagtgaactctaagtcgaagaaaggacct(TCG)5	133	728	860	TAATTCGTTGCTTGAAGGGG	TTCCATCTCCCTCTGACACC	60.067	287
Cicar_201201_TA024660	(TC)6	12	88	99	GGTTCAATTCGTCTTCATAG	TATGTGGCCAAGGTTGTGTG	52.334	113
Cicar_201201_TA024707	(AATA)5	20	295	314	TCAACGTCAACTGCAACACA	TGGAATATCAGAGTGCATCA	59.912	336
Cicar_201201_TA024775	(GAT)5(GAA)5gaggacgacgacgacgatgaagaacaatacgaagaacaagatgaagaagaggacgaagaagaagag(GAA)6	114	543	656	CAAGTAAAACCTCGCGGAAG	TGCCATCTGCCTCTTCTTCT	59.876	243
Cicar_201201_TA024795	(TTG)5	15	225	239	CCCCATTGATCCTAGCAAAA	TGCTGAAATGGCTAAGAGGG	59.894	349
Cicar_201201_TA024809	(TTA)5	15	204	218	TTGGTGCTTTCCTGTCTCAA	CACTTTGCTTTCTGGAAGGG	59.415	264
Cicar_201201_TA024810	(TCA)6	18	30	47	CATCACCACCACCAATTCAG	CCGAAACAATCATGAGACGA	59.806	205
Cicar_201201_TA024817	(AG)10tatcgagaattaagaatggcttatgaggagaatattgaagaggaaataggttaccagcgtttcacg(GAA)5	101	74	174	TGGAAACCAATTGTTCGTTC	AAATTATTCACCTGCCACGG	58.449	191
Cicar_201201_TA024824	(TAG)6	18	210	227	TGGATGAACAAGAGGATTCA	TGAATTGAGACCACACCAAGA	56.546	269
Cicar_201201_TA024835	(TC)6	12	242	253	TTGACCCTTTCGAATTTTGC	CATCACTCGATCTGGCGTTA	60.053	282
Cicar_201201_TA024854	(GA)9	18	512	529	GCAACATCTGCAGAAGACCA	CGACGAAACAAGGACGAATC	59.992	268
Cicar_201201_TA024873	(CAT)5	15	336	350	ATGATTGAACGAAGGCCAAG	CAAGTGGCAGCAGAAGTTCA	60.074	266
Cicar_201201_TA024873	(GA)6ggttaagaggtg(TGTA)5tgaatggatat(ATA)5	70	497	566	TGAACTTCTGCTGCCACTTG	TCCCCCTTTCCCTTTCTCTA	60.175	167
Cicar_201201_TA024924	(TTC)8	24	42	65	CCATTATCCCCTTACACCTCAA	GGGAACCAGTTTCCACTGAA	60.068	100
Cicar_201201_TA024928	(CAT)5	15	48	62	CCGAACTTTAGCAACTGCAAC	AAGAATTGGGAAAAATGGGG	59.934	290
Cicar_201201_TA025016	(AAT)8	24	422	445	AAACACTGACAGGGACAGGG	CGGTATGATACGATCGATTTG	60.002	342
Cicar_201201_TA025017	(GAA)6	18	98	115	TGGGTCCAATAGAAGATGATGA	TGCGATCAAACCTCTGAGTCT	59.387	261
Cicar_201201_TA025026	(TCT)9	27	176	202	CAATGGCCTTAATCTCCTCTTC	GAAACTTCTGCTGGTGCCTC	59.223	223
Cicar_201201_TA025028	(CAA)7	21	163	183	CTTCCCTCTCCCTCTCCAAC	CGGTTACGATACCTGCACCT	60.186	339
Cicar_201201_TA025030	(TC)6	12	101	112	AGGTGAGGGTGATTAGGGCT	TGTGATGGAGGCCATTGTAG	59.957	116
Cicar_201201_TA025090	(AG)7	14	259	272	CGCATACACACACGTTAGGG	GAGAACGCCCTCATTTCTGA	60.05	106
Cicar_201201_TA025102	(CACAAT)5	30	78	107	TGAAATCTCATGGCATGCTT	GATTCTTGGGCTCACTGGAG	59.23	114
Cicar_201201_TA025102	(TCT)8	24	405	428	CCAGTGAGCCCAAGAATCTC	CCAAAAACCCTTTCCACCTT	59.803	319
Cicar_201201_TA025132	(AAT)5	15	429	443	AGCTTCGTCCATCCATCATC	CCCTGAAGCTGAACAACGAT	60.042	347
Cicar_201201_TA025134	(TAG)6	18	309	326	GCTTGACGTTTCTTTGGAGC	ACAAAGAGCAAGGGAAGCAA	60	248
Cicar_201201_TA025138	(AAC)6	18	56	73	GGTGGAGGAAAAGAGGAAGG	AATCCTCCAAATTCCAACCC	60.045	116
Cicar_201201_TA025159	(TTC)6	18	64	81	CTGTTTTTGTTGTGGGTGTGA	GTTCCGATCATCATTCGCTT	59.495	312
Cicar_201201_TA025159	(GAA)6	18	211	228	TTTGAGAAGGGGTTGAGGTG	GTTCCGATCATCATTCGCTT	60.081	187
Cicar_201201_TA025173	(AAG)8	24	44	67	AGCGATAGGTGGGGATTACA	CGAGATTTGGGGATTGAAGA	59.41	175
Cicar_201201_TA025177	(GA)7	14	89	102	AAACCCTAGAATTGGGGTGG	CCATCACCACCTTTTCACCT	60.046	127
Cicar_201201_TA025177	(AG)7	14	206	219	AGGTGAAAAGGTGGTGATGG	CGTCCGATCTTTCTCTCCAC	59.82	190
Cicar_201201_TA025184	(TTG)5	15	91	105	AAACAGAGGATGAAACAGAGGA	GTCATCACCGACACGATCAG	57.909	256
Cicar_201201_TA025282	(GAG)5	15	1250	1264	TCCAACAAACGGATTTGGAT	TCCCACCAAACTCAACATGA	60.17	302
Cicar_201201_TA025290	(TCT)5	15	298	312	TTGTTGTGGTGGGAGTGAAA	TTTGTGCATGAATCCCAGAA	59.976	176
Cicar_201201_TA025335	(CT)7	14	96	109	ATAACACCTGGCTTGGCTTG	TGCACACTAGGGTTTCGTTG	60.132	117
Cicar_201201_TA025377	(TCT)7tcgcgct(TC)8	44	97	140	GAATGCATCCATCTTCGTCA	ATAACCAGGGTCACCGTCAA	59.61	318
Cicar_201201_TA025418	(CA)9	18	102	119	CCAAAATTCAAACACCACCC	CGATTTCAATGATGCGGATA	60.066	322
Cicar_201201_TA025425	(ATG)6	18	160	177	CATTGCACTGCTGGCTAAAA	CTTTGGCATCCTCAACACCT	60.014	287
Cicar_201201_TA025489	(GAC)5	15	3314	3328	ATTAAAGCCTGCACAGGAGG	GGGTCACCCAATTTCACATC	59.336	294
Cicar_201201_TA025494	(TTG)5(ATG)5	30	367	396	CCTTCAACAAAGCCACCAAT	TGTGCAATGCTCAACACTCA	59.971	323
Cicar_201201_TA025527	(TCA)5	15	87	101	CTCCCTGCACATAACAAGCA	GAAATCCAATCCCAAAAGCA	59.864	109
Cicar_201201_TA025588	(AG)11	22	1777	1798	TTCGATCTTTGGGGATGAAG	CCACACAGCCAAACCCTAAT	60.006	266
Cicar_201201_TA025602	(GA)11	22	1140	1161	ATTCACCTTCACCATCAGCC	CGCACCCTAACTAATCACCG	59.934	242
Cicar_201201_TA025605	(AG)6	12	82	93	CAGCAACAAAAGCAGCAAAA	TGGGACCCAGTAACCAACTC	60.169	333
Cicar_201201_TA025605	(AGA)5	15	343	357	ACGTCCGTTGGATGAAACTC	AACGAAGATCTTGCGGCTAA	59.973	112
Cicar_201201_TA025634	(GGT)6gctggtgctgaagttgtaatattgatg(GAA)5	60	297	356	GTTGCAGTTGATTTGCTTCG	TCAGATCCCACATTGTTCCTC	59.469	328
Cicar_201201_TA025634	(TCC)7	21	605	625	AAAAGCACAGATCCCACCAG	CACATCCACATGGAAACATCA	60.111	150
Cicar_201201_TA025672	(ACA)5	15	207	221	GAGTGCTGTTTTCATGGGGT	AGGGGTGTGTTTGAAATTGG	59.973	303
Cicar_201201_TA025685	(AGA)5	15	83	97	GCTTGCTGTTCAAGTGGGTT	GACGCTTGAAAAGAGGATGG	60.299	104
Cicar_201201_TA025716	(AG)8	16	1078	1093	AGAGGAACGTGTTTGACGCT	CTACGCCACGTCAGCAGATA	59.914	132
Cicar_201201_TA025732	(CCT)5	15	59	73	CACCACCACCTTTTCCACTT	GGTAGTGGTGGAAGCAGAGG	59.861	118
Cicar_201201_TA025734	(GAA)5	15	82	96	CCTGACGTAACCTCTGCGAT	GACGCCGTATTGTTTGGTTT	60.277	108
Cicar_201201_TA025737	(AAC)5	15	144	158	ATATGCATAGAGGCCGTCCC	TAGAATCATGGCGAGCCTTC	61.195	111
Cicar_201201_TA025757	(GAA)6	18	18	35	AAGCGATTTGTAGGGTTG	GCGCAGCAGCTTAAGAAAGA	53.691	152
Cicar_201201_TA025764	(CTG)5	15	618	632	ACAAAACCCTCGTCCTGTTG	CAACCTGGATCTTTTGGGAA	60.005	320
Cicar_201201_TA025782	(ATG)6	18	298	315	AATGCAGTTCGCAACATCAA	TTGGATGGAATTGGAGGAAG	60.265	298
Cicar_201201_TA025791	(TCT)5	15	31	45	TTGTTCTCGAATCTCCCAAA	GAAAATTCGGCACCTTCCTT	58.27	195
Cicar_201201_TA025791	(CTT)5	15	550	564	GCATGCCGTTTTGGTAGTTT	ATCCGCCTCAAAAGATCAGA	60.003	347
Cicar_201201_TA025886	(TA)7	14	476	489	AAGCTCACATGGAGCATTCC	CCTTTAGGTTGTCTTTGTCACT	60.226	149
Cicar_201201_TA025891	(CA)8	16	99	114	ATCGGAGCAGTTCACCTCAC	TTGTGACCGTGTTGTGAAAGA	60.269	180
Cicar_201201_TA025894	(TGA)8	24	303	326	TTGCCAGTGAACATACCCAA	TTCATGCACCGACAAAGAAG	59.964	174
Cicar_201201_TA025932	(AAT)5	15	399	413	CACATTGCAGAGCGTCTGAT	TTGCTTAGCACCACCAGTTG	60.016	200
Cicar_201201_TA025960	(TGG)5	15	560	574	AGGGCGGTGATTCTTAAGGT	TGTAGCCTCACCAACAGCAC	59.962	186
Cicar_201201_TA026017	(TTC)5	15	396	410	CCGGAAACCGACTAGTTCAA	GCCCTTTCCCATTTCTTCTC	60.103	227
Cicar_201201_TA026117	(GA)8	16	38	53	GCACGGGTATGTGTGAGTGT	TCGTGTTCTTGGTGTCAAGG	59.472	105
Cicar_201201_TA026148	(CT)11	22	196	217	AGTGGTGTGTGTGGATTGTGA	TCGTCAGTGATATGAAAGAG	59.906	179
Cicar_201201_TA026167	(AAC)6	18	81	98	TCTGTGAATTCTCAAGGGAACA	TGATGGAGTTGGTGTTGTGAA	59.711	120
Cicar_201201_TA026202	(CAA)6	18	451	468	GATGGGTGAACGACAGACCT	CTTGGAGCTTCTTCTCGTGG	59.969	282
Cicar_201201_TA026207	(TCAC)5	20	43	62	TTTGGATTTGGATTTGGGTG	TGGAATTAGGGTTTCAAGCG	60.535	116
Cicar_201201_TA026223	(TC)8	16	53	68	TGAAAGGAGGTTTAGGTGCG	CCAGAGTAGTCAATGGCACG	60.241	126
Cicar_201201_TA026251	(AGA)5	15	482	496	CTTGCCCATTTCTGTTTCGT	CCTGAGCAGGATCAAACCAT	60.11	206
Cicar_201201_TA026276	(TCA)7	21	574	594	GCCCAACAACTTTATTCCCA	CATTTTCCTGGAAGAACGGA	59.801	219
Cicar_201201_TA026290	(TA)6	12	200	211	CATCCCAGGCAAGAGATGTT	TTTGGAACCAGTGTCATGGA	60.073	188
Cicar_201201_TA026290	(ATT)5ata(ATT)5	33	985	1017	TGTCTAAAGTGGCAACAGCG	CCTTCACAAATCAGATCCCAA	60.05	191
Cicar_201201_TA026299	(ATG)5	15	190	204	GACCTTCTTGCATCTGGCTC	GCATCACCTGCAAAGTACGA	59.957	280
Cicar_201201_TA026308	(TA)6	12	850	861	TGCAATGGTTGCAAACCTAA	GACAATCAATTCGACGACCA	60.111	320
Cicar_201201_TA026321	(GAA)5	15	158	172	CCACATTCATTCAAGCACCA	CATACATGAAACTTCCCGCC	60.517	186
Cicar_201201_TA026349	(GGT)6	18	433	450	ATTATACGGTAAGCGGCACG	TTGTGCTCTGACCACCACTC	60.006	341
Cicar_201201_TA026374	(CT)14	28	117	144	ACCACCTTCTGCTGTATCCC	CGGTGACACATATGGTTTGG	59.018	147
Cicar_201201_TA026440	(TTG)5	15	39	53	GTTTTCAGATCAAGGTAGCA	TTCTAGCATTGTGGCTGTGC	52.977	110
Cicar_201201_TA026446	(TC)11	22	66	87	TTTATCTGCATCTGCCTTACTTGC	TTCGATCGAGGGTTCGATTT	61.865	100
Cicar_201201_TA026447	(CTT)8	24	82	105	CTTCAAAGTCAACAACAACGC	CATCCACTTGCAGCTTTTCA	58.471	181
Cicar_201201_TA026464	(AG)6a(AG)6	25	62	86	CTGCCAACATAAACTAGCAT	AATTCGTAACGGCACGGTAG	53.143	166
Cicar_201201_TA026470	(TG)8	16	183	198	TTGGGCTATGAACAAACCCT	GGAAACAATTTTCCAACGGA	59.429	310
Cicar_201201_TA026479	(GGT)5gatgcatatgagattccaacaacaggtggcaatggcccttcatatacaggagta(GGT)6gaattgtattgaat(TGG)5tgaatagactggtgctggcggtggtgatgaatatactggtggtggtgatggagatggtggtgggtgataaggtgtttggt(GTG)5	211	521	731	GGTTTGGTAGAGAGGGAAAAAGA	TAGAACCTCCTCCACCTCCA	59.992	338
Cicar_201201_TA026479	(TGG)6	18	1126	1143	GTGAGAATACAGGAGCCGGA	TACTCTCCACCACCTCCACC	60.218	175
Cicar_201201_TA026518	(ATT)5	15	1686	1700	GATCACTTTCCAAAGCCTGC	CCACACTCCTCCAAAAGAACA	59.82	321
Cicar_201201_TA026533	(AGA)5aa(AAG)7	38	290	327	TCAAGCTGCTTCTAGCTCCA	CCTCATTTTCCTTTTCCTCTTC	59.05	323
Cicar_201201_TA026578	(AGA)5	15	269	283	GAATAGCCATGAAGCGAAGC	CGCCACAAACAACAGAGAGA	59.951	130
Cicar_201201_TA026579	(CAAAAC)5	30	46	75	AACCCAAATGAGGACCAAAA	TGGGAATGAAGCAAATGTGA	59.264	147
Cicar_201201_TA026605	(ATT)7	21	55	75	CCTTCCTCTTCGCTCGACTA	CCGATCTGGAAGTTCCTCAA	59.711	154
Cicar_201201_TA026654	(TC)10ttcccatctccctctctcctcaactacttccctttatctctctctctttctctt(TC)8	90	87	176	GCCAATCATAACAACTAAGCAGC	AGACTAAACCACCACCGCAT	60.167	264
Cicar_201201_TA026669	(CT)6	12	41	52	GCTTTTTGGTGAGTTCATTGG	GCTTTTTGGTGAGTTCATTGG	59.601	120
Cicar_201201_TA026711	(CT)6	12	52	63	CTTGCCGACACTTGAATCAT	GATGGTTCAGGGAAACCAGA	58.724	320
Cicar_201201_TA026711	(ATG)5	15	211	225	CAAGTGGCAGCAGAAGTTCA	ATGATTGAACGAAGGCCAAG	60.175	266
Cicar_201201_TA026723	(AAC)6aagaacc(AGA)5tccagaagaagaaccagaagaggaagaagaagatccagaagaaccagaagtagaagaaaaaaaacc(AGA)5	121	245	365	GAATCAAAATCAAAGGCCGA	CCACGGCTATTCATCGTTTT	60.016	191
Cicar_201201_TA026730	(GAA)9	27	22	48	GAAAAGTGTTTAAGGAAAGGGG	TGCTGCATGTCTTTGGAATC	58.247	106
Cicar_201201_TA026736	(TGC)5	15	1500	1514	CTTGCACCAGTATGGGAGGT	CATGACTTTGTTTTGGCCCT	59.989	264
Cicar_201201_TA026756	(TGA)6	18	56	73	GAACAGCTTGCTTTGATGATTC	GGATCGGTAAACGAACGAAA	58.979	189
Cicar_201201_TA026874	(GCT)5	15	625	639	GAAGTTGAGGGAGTTGCTGC	ACATGGATTTCTCGGTCAGC	59.997	350
Cicar_201201_TA026894	(TC)8	16	108	123	GTTCGGACCGAGTCACTTTC	GGACAAGGTTCCAACAGCAT	59.703	188
Cicar_201201_TA026920	(TA)9	18	1554	1571	GCAACGATGCACCTTGTAAA	CTCTCACGCGTTTCAACAAA	59.735	192
Cicar_201201_TA026939	(CAA)7	21	151	171	CCATCCATGCCTTCAAGTTT	AATTCCGTTGTTGTTTTCGC	59.933	138
Cicar_201201_TA026940	(ACA)8	24	115	138	CAACTCCATGGAATCCCAAC	TTGATGAGGAAGATGGAGGG	60.173	122
Cicar_201201_TA026976	(TCA)7	21	542	562	CGATATCGATGAGGATGCTG	GTGGTGGATGAGGAGGAAGA	59.205	267
Cicar_201201_TA026995	(AAG)6	18	62	79	TGGCTTTTGTTGTTGTTGGT	TTGTTGTTGTGGTTGGGGTA	59.072	211
Cicar_201201_TA027029	(AT)7	14	55	68	TCGGTCACTGATGCAGTTTT	CAAAATAGGCCAAAGCCTGA	59.293	146
Cicar_201201_TA027033	(AG)6	12	164	175	GTGAGAGGGAGTGTGGTGGT	ACACCCTCACCTCATTGCTT	60.006	187
Cicar_201201_TA027057	(GCT)5	15	1674	1688	TGTTTCAACTGTGGATGGGA	GTGTCGGGTTCCACTATGCT	59.935	323
Cicar_201201_TA027061	(AAC)5	15	48	62	CGTTACGAATCGAAATCACA	AAGGAGAATGAGGGTTTAACG	57.227	113
Cicar_201201_TA027075	(TGA)5	15	754	768	CCCGTTCATGTTAAGGAGGA	GCATTGGAACCATATTGCTG	59.926	308
Cicar_201201_TA027075	(GAC)5	15	1064	1078	GAGCCGAAGATTGAGGATGA	TTGTTTGACCGTCACCAGAG	60.303	256
Cicar_201201_TA027080	(CCA)6	18	42	59	CCCATATCCACACCCAGTCT	CGCGGGTTTGAAGAAGAATA	59.655	281
Cicar_201201_TA027085	(AG)24	48	982	1029	ACAGAGAGCTCCGAATCCAA	TTCCGTTTTCAAACCCAAAC	59.95	159
Cicar_201201_TA027110	(TGT)5gaggttga(ATTTTG)5	53	896	948	AGTGAGGAACGGTGATGGAC	TCCGACATTCTCATTCCCTC	59.969	344
Cicar_201201_TA027114	(TGG)5	15	1553	1567	ATGGGATTGATGACGTGGAT	AGAAGGCAAGGGTTGAGTGA	60.018	284
Cicar_201201_TA027130	(TC)7	14	38	51	AGCCTGTTCAGAAAGCTTGG	ATGAATCTGTTGCGTCACGA	59.615	120
Cicar_201201_TA027134	(CT)6	12	4751	4762	TCCACAAGCCCACCTTTATC	GTTCCCCAAAACCCTTGAAT	59.933	250
Cicar_201201_TA027140	(TGC)7	21	700	720	GCATTGTTAGCAGCACCAGA	ATACACCATCCCCTCAGCAG	60.019	337
Cicar_201201_TA027154	(TC)41	82	515	596	GGCAGATTCCTCACCCTACA	CGATACACATACGCTGAAACA	60.073	337
Cicar_201201_TA027162	(TTG)6gaacatcat(TTG)7	48	103	150	GAATGTTGCTGCTGCTGGTA	TGGCATTAATGGCTCAACAA	60.019	151
Cicar_201201_TA027166	(CAT)5	15	176	190	CTTTCCCACTGCATTCACCT	CGAGATCAGGAACTAGGTGTTTTT	60.111	125
Cicar_201201_TA027170	(GA)8	16	68	83	TTTTGTTGCTATAGCTGCGG	ATTTTGTTGCTATAGCTGCGG	59.121	100
Cicar_201201_TA027197	(TC)6	12	1437	1448	GATTTCTCTGGGTTTGGGGT	TGTGAGGAGGGGAAACAAAC	60.169	322
Cicar_201201_TA027203	(CA)6	12	95	106	CATTCTCAATTTCTCAGCACCA	GTTGTTGGTGTTTGAGGAGACA	60.249	100
Cicar_201201_TA027231	(GTT)7	21	530	550	GAGGGATCGTTCCAATACCA	GGGAATTGGTTCATTGATGG	59.75	347
Cicar_201201_TA027234	(TTA)5	15	1333	1347	GTGAAGAAACGGCTTGAACC	CGTTTTCTGCGTACCCATTT	59.717	158
Cicar_201201_TA027234	(AGA)5	15	1500	1514	AAATGGGTACGCAGAAAACG	GCAAGCAATTCTGGTTCCAT	59.996	218
Cicar_201201_TA027235	(AC)13	26	334	359	TTCCGATAACCTCCTTCATTG	GAGTTGAAGTTGGAGTTTGA	59.03	349
Cicar_201201_TA027247	(CAA)5	15	162	176	GAAACCGAGGTTGATGGAGA	TGACCACCTAAAGCTTGTCCT	60.05	147
Cicar_201201_TA027264	(TCT)7	21	31	51	TTGTTCAAGAGTGACTACTGTC	GTGTGTGAAACATTGCTTGGTT	52.078	134
Cicar_201201_TA027266	(TC)12	24	136	159	CAAACACCAACACTCAACCG	GGTTTGAAAAGGGAGGGAAA	60.041	109
Cicar_201201_TA027275	(TC)14	28	2310	2337	GAAGCCGTGGCTAGAGATTG	TGGAAAGGGAAGATGTTGGA	59.978	314
Cicar_201201_TA027298	(CT)9	18	141	158	ATTGCCATGAGAAATGGAGG	CGTTTCCTTCACTGCTTTCC	59.894	161
Cicar_201201_TA027361	(CTT)6	18	1950	1967	CTTCGTGTTGGCCTCTTCTC	TGGGTGAAGAAGGGAAGTTG	59.989	214
Cicar_201201_TA027371	(TC)6	12	40	51	CCAGAAAGGAGAAGAACCCC	CCAGAAAGGAGAAGAACCCC	60.045	108
Cicar_201201_TA027377	(CTT)5ctctcaacacttgcacctccacatactttttaaccaccttaaaaaacaataatttttttagaaatggtacttttcttgcttggaaaagatatgtt(TG)8	126	57	182	CACATTCATCACCACTGTTCC	TCCTTTGCTTTTGGTAAGGC	58.842	194
Cicar_201201_TA027392	(GA)7	14	305	318	GGTGCTGCAGAGGTGAAAAT	CACCGCCATTCTCTTCTTTC	60.263	317
Cicar_201201_TA027423	(TTC)6	18	174	191	GTCTTGGGAACCTTGCGTTA	GATGCGTAACTACAACCGCA	60.11	160
Cicar_201201_TA027439	(TTC)6	18	276	293	GCGATGAACAATTCAAGGGT	AATGAAATGTTGCTCAGCCC	59.939	227
Cicar_201201_TA027441	(TCA)5	15	69	83	TTGAGAGGGGTTTTTGTTGTG	GGCCCACACTTAATGGTCCT	59.994	109
Cicar_201201_TA027452	(GAT)7	21	218	238	GACGCAAGAGGACCTCAAAC	CATCGTTAGTTGCAGGAGCA	59.851	313
Cicar_201201_TA027459	(GGC)5	15	53	67	CATGGGATTGGAGGTGGTAT	CTTTCCAAAGCCTCCACCAC	59.483	111
Cicar_201201_TA027509	(TCT)5	15	35	49	ACCCCATCTTCAACAACACC	TGTTAACCCCATCTTCAACAAC	59.679	100
Cicar_201201_TA027515	(TTG)5	15	116	130	AGGATGTGTAACCGGGTCTG	TTTCTCTCCCTCCCATTCCT	59.844	127
Cicar_201201_TA027581	(AG)11	22	38	59	AAGCGGAGAAAGTGTGCGT	TATGTTGGATTGGTGGGAGC	60.991	100
Cicar_201201_TA027590	(GAT)5	15	1989	2003	GACTTGAGCAATGACGACGA	GACAAAAACACCTTTAGCCCA	59.992	281
Cicar_201201_TA027594	(AAT)7	21	518	538	CGTGGTGATATGTGCCAGAA	CCACCCATTTGTTTGCTGTA	60.539	126
Cicar_201201_TA027600	(GAT)5	15	522	536	CACACAAACAACCGCAAATC	TTAATTAGGTGTGTTGCCTC	60.011	129
Cicar_201201_TA027662	(TGA)5	15	144	158	TGCAAAGTCTGCTGGTTCTG	CCCACTGTTACCACCATTCA	60.175	195
Cicar_201201_TA027663	(GAA)5(ACA)5	30	82	111	TTGTTGACGGTGGTGTTGTT	CAAACATGACTGATGCACCC	59.897	130
Cicar_201201_TA027683	(CT)8	16	67	82	TGACAAACTCATGTGGGGAA	CTGAGCGAGTTTGTGTGAGC	59.935	103
Cicar_201201_TA027727	(TC)7	14	116	129	CCACCACACTCAGTTCCAGA	CGACATGCGGTTTTACAATG	59.705	200
[truncated: 476 more rows]
