# Supplementary material for: Comprehensive Transcriptome Assembly of Chickpea (Cicer arietinum L.) Using Sanger and Next Generation Sequencing Platforms: Development and Applications
Source: PLoS One. 2014 Jan 23;9(1):e86039. doi: 10.1371/journal.pone.0086039 (PMC3900451; doi:10.1371/journal.pone.0086039)
Supplement: Table S3 — Allele scoring of ISR markers amplicons between the selected chickpea genotypes. (XLS) [file pone.0086039.s003.xls]

## Sheet: Sheet 1
Table S3: Allele scoring of ISR markers amplicons between the selected chickpea genotypes
S.No.	Primer	ICC 4958	ICC 1882	ICC 283	ICC 8261	PI 489777
1	Ca 23366	1	1	1	1	1
2	ca 26590	1	1	1	1	1
3	ca 29214	1	1	1	1	1
4	ca 17592	1	1	1	1	1
5	ca 3247	1	1	1	1	1
6	ca 34008	1	1	1	1	1
7	ca 20556	1	1	1	1	1
8	ca 7333	1	1	1	1	1
9	ca 8405	1	1	1	1	1
10	ca 45475	1	1	1	1	1
11	ca 22311	1	1	1	1	1
12	ca 24283	1	1	1	1	1
13	ca 39186	1	1	1	1	1
14	ca 2116	1	1	1	1	1
15	ca 5014	1	1	1	1	1
16	ca 15690	1	1	1	1	1
17	ca 3666	1	1	1	1	1
18	ca 5581	1	1	1	1	2
19	ca 17697	1	1	1	1	1
20	ca 22687	1	1	1	1	2
21	ca 36914	1	1	1	1	1
22	ca 36914	1	1	1	1	1
23	ca 19839	1	1	1	1	1
24	ca 44174	1	1	1	1	1
25	ca 5234	1	1	1	1	1
26	ca 29318	1	1	1	1	1
27	ca 12171	1	1	1	1	1
28	ca 2069	1	1	1	1	1
29	ca 47783	1	1	1	1	1
30	ca 3127	1	1	1	1	1
31	ca 48307	1	1	1	1	1
32	ca 26368	1	1	1	1	1
33	ca 14146	1	1	1	1	1
34	ca 38021	1	1	1	1	1
35	ca 9923	1	1	1	1	1
36	ca 27942	1	1	1	1	1
37	ca 3127	1	1	1	1	1
38	ca 48307	1	1	1	1	2
39	ca 15313	1	1	1	1	1
40	ca 20904	1	1	1	1	1
41	ca 38021	1	1	1	1	1
42	ca 7625	1	2	1	1	1
43	ca 34013	1	1	1	1	2
44	ca 28871	1	1	1	1	1
45	ca 22385	1	1	1	1	1
46	ca 28871	1	1	1	1	1
47	ca 22355	1	1	1	1	2
48	ca 32171	1	1	1	1	2
49	ca 5611	1	1	1	1	1
50	ca 10784	1	1	1	2	2
51	ca 18811	1	1	1	1	1
52	ca 15987	1	1	1	1	1
53	ca 44682	1	1	2	1	1
54	ca 14968	1	1	1	2	1
55	ca 5896	1	1	1	1	1
56	ca 22382	1	1	1	2	1
